# Supplementary material for: A WOX5/7–SCR Reciprocal Feedback Loop in Middle Cell Layer Drives Callus Proliferation
Source: Plants (Basel). 2026 Jan 9;15(2):210. doi: 10.3390/plants15020210 (PMC12845195; doi:10.3390/plants15020210)
Supplement: Supplementary file 1 [file plants-15-00210-s001.zip]

Archive with 3 entries (3 files):
- Table S1.xlsx
- Table S2.xlsx
- Table S3.xls
