# Supplementary material for: A WOX5/7–SCR Reciprocal Feedback Loop in Middle Cell Layer Drives Callus Proliferation
Source: Plants (Basel). 2026 Jan 9;15(2):210. doi: 10.3390/plants15020210 (PMC12845195; doi:10.3390/plants15020210)
Supplement: Supplementary file 1 [file plants-15-00210-s001.zip › Table S1.xlsx]

## Sheet: Table S1
Table S1. Primers used in this study
Name	Sequences（5’-3’）	purpose
WOX5-BD-F	TCAGAGGAGGACCTGCATATGATGTCTTTCTCCGTGAAAGGTCGA	Y2H assay
WOX5-BD-R	CCGCTGCAGGTCGACGGATCCAAGAAAGCTTAATCGAAGATCTAA
WOX7-BD-F	TCAGAGGAGGACCTGCATATGATGTCGTCGAGAGGATTCAACATT
WOX7-BD-R	CCGCTGCAGGTCGACGGATCCTAGAAAGCTTAATCGGAGATCCAA
SHR-AD-F	GCCATGGAGGCCAGTGAATTCATGGATACTCTCTTTAGACTAGTC
SHR-AD-R	CAGCTCGAGCTCGATGGATCCCGTTGGCCGCCACGCACTAGCCCA
SCR-AD-F	GCCATGGAGGCCAGTGAATTCATGGCGGAATCCGGCGATTTCAAC
SCR-AD-R	CAGCTCGAGCTCGATGGATCCAGAACGAGGCGTCCAAGCTGAAGC
WOX5-NYFP-F	ACCGGGCTCAGGCCTGGCGCGCCATGTCTTTCTCCGTGAAAGGTCGA	BiFC assay
WOX5-NYFP-R	GTACTATCGATGGATCCACTAGTAAGAAAGCTTAATCGAAGATCTAA
WOX7-NYFP-F	ACCGGGCTCAGGCCTGGCGCGCCATGTCGTCGAGAGGATTCAACATT
WOX7-NYFP-R	GTACTATCGATGGATCCACTAGTTAGAAAGCTTAATCGGAGATCCAA
SCR-CYFP-F	CTCAGGCCTGGCGCGCCACTAGTATGGCGG AATCCGGCGA TTTCAAC
SCR-CYFP-R	GGGTACATCCCGGGAGCGGTACCAGAACGAGGCGTCCAAGCTGAAGC
pSCR-LUC-F	CTATAGGGCGAATTGGGTACCCCAGAATGAACTGAAGCATCGATA	Dual-Luciferase Reporter Assay
pSCR-LUC-R	AAGCTTATCGATACCGTCGACGGAGATTGAAGGGTTGTTGGTCGT
pWOX5-LUC-F	CTATAGGGCGAATTGGGTACCCCTAGTAGTTAGAGCCACCATACC
pWOX5-LUC-R	AAGCTTATCGATACCGTCGACGTTCAGATGTAAAGTCCTCAACTG
pWOX7-LUC-F	CTATAGGGCGAATTGGGTACCATTCTTGTTGGACCGTGTCCCGTT
pWOX7-LUC-R	AAGCTTATCGATACCGTCGACTCCTCTCGACGACATTATTAATTT
SCR-F	GATGACGATGACAAGGGATCCATGGCGGAATCCGGCGATTTCAAC
SCR-R	GGAAATTCGAGCCTCTGTCGACAGAACGAGGCGTCCAAGCTGAAGC
WOX5-F	GATGACGATGACAAGGGATCCATGTCTTTCTCCGTGAAAGGTCGA
WOX5-R	GGAAATTCGAGCCTCTGTCGACAAGAAAGCTTAATCGAAGATCTAA
WOX7-F	GATGACGATGACAAGGGATCCATGTCGTCGAGAGGATTCAACATT
WOX7-R	GGAAATTCGAGCCTCTGTCGACTAGAAAGCTTAATCGGAGATCCAA
qP ACTIN2-F	TCTTCCGCTCTTTCTTTCCAAGC	Quantitative Reverse Transcription PCR
qP ACTIN2-R	ACCATTGTCACACACGATTGGTTG
qP SCR-F2	GTGGCTGTTCACTGGCTTCAAC
qP SCR-R2	CAGAGAGTGTGTGCATCAGAGC
qP WOX5-F2	ACGTGGCAACAATAACGGAGGAAC
qP WOX5-R2	TCCACCGTTGGATTCCATCTCC
qP WOX7-F2	CTCCACCGTCAAGTTTGATCATCG
qP WOX7-R2	GTTGTCTCGGCGAGGCTTAGAAAG
qP DOF3.4 -F2	TCAGCTTTGGACTCGGAAGAGC
qP DOF3.4 -R2	TCGTCGTTGTCGCAGTACCAAC
qP CYCB1;1 -F2	ACCTCGCAGCTGTGGAATATGTG
qP CYCB1;1 -R2	ATCTCGTGGCCTCCATTCACTCTC
qP CYCD3;2 -F2	TCTCAGCTTGTTGCTGTGGCTTC
qP CYCD3;2 -R2	TCTTGCTTCTTCCACTTGGAGGTC
qP CYCD3;3 -F2	TGTCTGCTTCTGCTTCAGTGTCG
qP CYCD3;3 -R2	TGCTGCTCTTGCACTCTTCTCC
