# Supplementary material for: A WOX5/7–SCR Reciprocal Feedback Loop in Middle Cell Layer Drives Callus Proliferation
Source: Plants (Basel). 2026 Jan 9;15(2):210. doi: 10.3390/plants15020210 (PMC12845195; doi:10.3390/plants15020210)
Supplement: Supplementary file 1 [file plants-15-00210-s001.zip › Table S2.xlsx]

## Sheet: KEY RESOURCES TABLE
REAGENT or RESOURCE	SOURCE	IDENTIFIER
Bacterial and yeast strains
Escherichia coli DH5a	Laboratory storage	N/A
Agobacterium tumefaciens GV3101	Laboratory storage	N/A
Saccharomyces cerevisiae AH109	Laboratory storage	N/A
Deposited data
RNA-seq data	This paper	GSA
Experimental models: Organisms/strains
Arabidopsis: Wild-type (Col-0)	Laboratory storage	N/A
Arabidopsis: wox5-1 wox7-1 double mutant	Hu et al. PMID: 27784768	N/A
Arabidopsis: scr-6	Kim et al. PMID: 30061313	N/A
Arabidopsis: SCRpro:SCR-eGFP	Gallagher et al. PMID: 15498493	N/A
Arabidopsis: SCRpro:SCR-eGFP wox5-1 wox7-1	Zhai et al. PMID: 36762604
Arabidopsis: WOX5pro:NLS-3×eGFP	Zhai et al. PMID: 36762604	N/A
Arabidopsis: WOX5pro:NLS-3×eGFP scr-6	Zhai et al. PMID: 36762604	N/A
Oligonucleotides
Primers used in this study, see Table S1	This paper	N/A
Recombinant DNA
Plasmid pGreen II 62-SK	Hellens et al. PMID: 16359558
Plasmid pGreen II 0800-LUC	Hellens et al. PMID: 16359558
Plasmid 35S:GUS	Laboratory storage	N/A
Plasmid 35S:WOX5	This paper	N/A
Plasmid 35S:WOX7	This paper	N/A
Plasmid 35S:SCR	This paper	N/A
Plasmid pSCR:LUC	This paper	N/A
Plasmid pWOX5:LUC	This paper	N/A
Plasmid pWOX7:LUC	This paper	N/A
Plasmid p19	Laboratory storage	N/A
Plasmid pGBKT7 (BD)	Clontech	pGBKT7
Plasmid pGADT7 (AD)	Clontech	pGADT7
Plasmid AD-SCR	This paper	N/A
Plasmid AD-SHR	This paper	N/A
Plasmid BD-WOX5	This paper	N/A
Plasmid BD-WOX7	This paper	N/A
Plasmid pSPYNE (35S:MCS-nYFP)	HonorGene	HG-VSW0114
Plasmid pSPYCE (35S:MCS-cYFP)	HonorGene	HG-VSW0115
Plasmid 35S:WOX5-nYFP	This paper	N/A
Plasmid 35S:WOX7-nYFP	This paper	N/A
Plasmid 35S:SCR-cYFP	This paper	N/A
