# Supplementary material for: A WOX5/7–SCR Reciprocal Feedback Loop in Middle Cell Layer Drives Callus Proliferation
Source: Plants (Basel). 2026 Jan 9;15(2):210. doi: 10.3390/plants15020210 (PMC12845195; doi:10.3390/plants15020210)
Supplement: Supplementary file 1 [file plants-15-00210-s001.zip › Table S3.xls]

## Sheet: wox57 vs WT DEG
gene_id	gene_name	gene_description	baseMean	log2FoldChange	lfcSE	stat	pvalue	padj
AT4G25810	XTH23	xyloglucan endotransglycosylase-related protein (XTR6)	11574.3193609467	5.32750444193832	0.160023117258165	33.2920926252391	5.0251255865817e-243	1.02010049407609e-238
AT4G11170	RESISTANCE METHYLATED GENE 1	Encodes RMG1 (Resistance Methylated Gene 1); a NB-LRR disease resistance protein with a Toll/interleukin-1 receptor (TIR) domain at its N terminus. RMG1 is expressed at high levels in response to flg22 and in naive met1/nrpd2 relative to wild-type plants. Expression of this gene is controlled by DNA methylation in its promoter region. The RMG1 promoter region is constitutively demethylated by act…	1351.01363651586	5.11108573854107	0.156124272723426	32.7372909374275	4.60503749652756e-235	4.67411305897548e-231
AT5G40000	-	P-loop containing nucleoside triphosphate hydrolases superfamily protein;(source:Araport11)	2276.98229353291	5.6936473103525	0.192778782326798	29.5346160071737	1.03508539267848e-191	7.00407782379107e-188
AT5G52750	-	Heavy metal transport/detoxification superfamily protein;(source:Araport11)	688.176961109643	6.23374776057671	0.213177802596495	29.2420115258248	5.67354762217836e-188	2.87932541825552e-184
AT1G13480	-	hypothetical protein (DUF1262);(source:Araport11)	1736.2576736206	6.4492358442749	0.221539641116088	29.1109790184027	2.6069847870982e-186	1.05843582356187e-182
AT3G54150	EFD	Encodes a DNA methyltransferase required for pollen exine formation and male fertility via the regulation of callose wall and primexine formation.	4059.17959493647	5.79017662073179	0.199115004725204	29.0795594672673	6.51060215097607e-186	2.2027537277469e-182
AT5G57220	CYP81F2	member of CYP81F; involved in glucosinolate metabolism. Mutants had impaired resistance to fungi. The mRNA is cell-to-cell mobile.	1562.45388943024	4.89670207536447	0.17012850588812	28.7823727705258	3.56526287798919e-182	1.03392623461687e-178
AT5G67340	PUB2	Plant U-box type E3 ubiquitin ligase (PUB).	2619.06482213729	4.35763020098568	0.152189605796203	28.6329028726245	2.6174207197624e-180	6.6417050763971e-177
AT5G41750	-	Disease resistance protein (TIR-NBS-LRR class) family;(source:Araport11)	4974.94672584238	6.40641595573792	0.224211345457109	28.5731123136382	1.45045800959687e-179	3.27158862164627e-176
AT5G20230	ATBCB	Encodes a Al-stress-induced gene. Along with TCF; it promotes lignin biosynthesis in response to cold stress. The mRNA is cell-to-cell mobile.	11635.8571197619	7.59144986298059	0.268730449085364	28.2493103733441	1.45137792242192e-175	2.94629718251649e-172
AT2G28570	-	hypothetical protein;(source:Araport11)	2336.77385017075	4.30840652355078	0.153106351083917	28.1399595317204	3.18007283280295e-174	5.86867986417272e-171
AT1G68560	ALPHA-XYLOSIDASE 1	Encodes a bifunctional alpha-l-arabinofuranosidase/beta-d-xylosidase that belongs to family 3 of glycoside hydrolases.	4810.18367844696	-2.99994364665517	0.11082112549156	-27.0701423880021	2.21291972126959e-161	3.74352252848106e-158
AT3G28580	-	P-loop containing nucleoside triphosphate hydrolases superfamily protein;(source:Araport11)	3970.40213387959	5.06526715195675	0.190884299728303	26.5357976489762	3.74607941559411e-155	5.84964708742772e-152
AT2G04070	-	Expression in rosette leaves is activated by high concentration of boron.	2114.66084928557	7.51244171976654	0.285658552717162	26.2986759832982	1.98576505835022e-152	2.87935933460781e-149
AT2G20142	-	Toll-Interleukin-Resistance (TIR) domain family protein;(source:Araport11)	501.032622478553	5.2890284753269	0.207077188617995	25.5413380422303	6.85283366102035e-144	9.27416822124754e-141
AT4G20830	ATBBE19	Encodes an oligogalacturonide oxidase that inactivates the elicitor-active oligogalacturonides (OGs). It is involved in plant immunity. Overexpressing plants are more resistant to B. cinerea.	14541.5084299165	2.84957254809436	0.113569194316774	25.0910695038141	6.22490397774199e-139	7.89784692176015e-136
AT5G27420	ARABIDOPSIS TOXICOS EN LEVADURA 31	Encodes CNI1 (Carbon/Nitrogen Insensitive1) (also named as ATL31); a RING type ubiquitin ligase that functions in the Carbon/Nitrogen response for growth phase transition in Arabidopsis seedlings. The mRNA is cell-to-cell mobile.	1994.93480059951	5.11342449749915	0.207127478131583	24.6873304480186	1.46308102074248e-134	1.74709086594543e-131
AT5G65790	ATMYB68	Encodes a MYB family protein with N-terminal R2R3 DNA-binding domains involved in root development.	658.972442941353	3.38817323309289	0.139311368568238	24.3208667599391	1.17936073937791e-130	1.33005683385397e-127
AT3G44720	ADT4	Encodes a plastid-localized arogenate dehydratase involved in phenylalanine biosynthesis. Not less than six genes encoding ADT were identified in the Arabidopsis genome: ADT1 [At1g11790]; ADT2 [At3g07630]; ADT3 [At2g27820]; ADT4 [At3g44720]; ADT5 [At5g22630]; and ADT6 [At1g08250]. The mRNA is cell-to-cell mobile.	4361.88164292797	2.8999528294223	0.120367465391621	24.092497254031	2.99598380463549e-128	3.20097217021581e-125
AT5G01100	FRB1	O-fucosyltransferase family protein;(source:Araport11)	806.157363787398	4.95896018430727	0.20706063184528	23.9493144597989	9.39340904619916e-127	9.53431018189214e-124
AT5G16570	GLN1	Encodes a cytosolic glutamine synthetase; the enzyme has high affinity for the substrate ammonium.	1368.70489004186	4.26956490056438	0.180204814078504	23.6928459564037	4.27309643761908e-124	4.13065988969844e-121
AT2G38400	AGT3	alanine:glyoxylate aminotransferase 2 homolog (AGT3) mRNA;	2039.92154271946	3.08469081625231	0.131052750455281	23.5377800583048	1.67471210187098e-122	1.54530253036276e-119
AT1G35910	ATTPPD	Haloacid dehalogenase-like hydrolase (HAD) superfamily protein;(source:Araport11)	493.30897398851	5.09054900551985	0.216406072029503	23.5231338833499	2.36527115129917e-122	2.08760888571188e-119
AT3G02360	6-PHOSPHOGLUCONATE DEHYDROGENASE 2	6-phosphogluconate dehydrogenase family protein;(source:Araport11)	7649.02901948887	1.89947797880496	0.0813895848118412	23.3380964308422	1.82053898055445e-120	1.53987255438564e-117
AT5G14930	SAG101	Encodes an enzyme that hydrolyzes triolein vitro and is involved in senescence.	743.090283980022	3.42530276365178	0.147567451682162	23.2117768830851	3.46265077679752e-119	2.81167243075958e-116
AT4G33300	ADR1-L1	Encodes a member of the ADR1 family nucleotide-binding leucine-rich repeat (NB-LRR) immune receptors.	4467.07918498058	2.51794061555314	0.109400125164164	23.015884230249	3.23211770164263e-117	2.52353805166713e-114
AT2G31865	ATPARG2	poly(ADP-ribose) glycohydrolase 2;(source:Araport11)	3438.40721594001	6.77095232298132	0.295575587310256	22.9076845777323	3.89504028281493e-116	2.92849324967197e-113
AT4G26200	1-AMINO-CYCLOPROPANE-1-CARBOXYLATE SYNTHASE 7	Member of a family of proteins in Arabidopsis that encode 1-Amino-cyclopropane-1-carboxylate synthase; an enzyme involved in ethylene biosynthesis. Not expressed in response to IAA.	1820.66051542838	4.67669676803046	0.204268431455062	22.8948581761607	5.22786452842147e-116	3.79020178310557e-113
AT1G63750	-	miR825-5p target proposed as a phasiRNA producing locus.	860.114359017929	5.02123353236219	0.219814054810786	22.8430958915909	1.71159064805056e-115	1.19811345363539e-112
AT5G17330	ATGAD1	Encodes one of two isoforms of glutamate decarboxylase. The mRNA is cell-to-cell mobile.	16827.6217990103	3.14127422900369	0.137916699733414	22.7766052630002	7.82221954655932e-115	5.29303522650514e-112
AT3G13600	-	calmodulin-binding family protein;(source:Araport11)	919.258969639036	4.99338702892935	0.219701726610034	22.7280281587978	2.36730406191538e-114	1.55020233731878e-111
AT5G51580	-	hypothetical protein;(source:Araport11)	737.760225161266	5.76531135455886	0.254365393542549	22.6654706218693	9.81930313267437e-114	6.2291204247903e-111
AT1G72890	TIR-NBS6	NBS TIR protein.	616.420563112724	5.52875005482144	0.24430451335775	22.6305686245155	2.16790506783255e-113	1.33359008718184e-110
AT2G44790	UCC2	Encodes a uclacyanin; a protein precursor that is closely related to precursors of stellacyanins and a blue copper protein from pea pods.	3749.8732107015	4.87239685778645	0.215752184667968	22.5833025296352	6.32421257569143e-113	3.77592692019224e-110
AT5G01380	-	Homeodomain-like superfamily protein;(source:Araport11)	3859.16715075996	7.18913727301536	0.31871760153576	22.5564488386398	1.16075433622424e-112	6.73237515010059e-110
AT1G21520	-	hypothetical protein;(source:Araport11)	1809.44707824995	5.46542045729586	0.243705137352726	22.426365388373	2.17712651883523e-111	1.22765745367653e-108
AT1G74360	GERMINATION REPRESSION AND CELL EXPANSION RECEPTOR-LIKE KINASE	NILR1 encodes a serine/threonine kinase involved in defense response to nematodes.	1134.69652306346	4.91015359931359	0.219358037281263	22.3841973614021	5.61065259201439e-111	3.07827696264573e-108
AT5G03610	GGL25	GDSL-motif esterase/acyltransferase/lipase. Enzyme group with broad substrate specificity that may catalyze acyltransfer or hydrolase reactions with lipid and non-lipid substrates.	1031.59427985541	2.80320810147333	0.125464713906774	22.3426014708506	1.42498330089818e-110	7.61241079164029e-108
AT2G18193	-	P-loop containing nucleoside triphosphate hydrolases superfamily protein;(source:Araport11)	14191.2269243567	4.26465897399786	0.191793885279981	22.2356357595672	1.55352465447504e-109	8.08629499637008e-107
AT5G08240	-	transmembrane protein;(source:Araport11)	1209.7113352513	5.64276633993048	0.253922414671017	22.2224034346919	2.08602599085826e-109	1.05865819036057e-106
AT3G14240	-	Subtilase family protein;(source:Araport11)	2052.3573816312	-2.11050264825535	0.0954431329997533	-22.1126715136311	2.38713136173167e-108	1.18192113763788e-105
AT4G12720	ARABIDOPSIS THALIANA NUDIX HYDROLASE HOMOLOG 7	Encodes a protein with ADP-ribose hydrolase activity. Negatively regulates EDS1-conditioned plant defense and programmed cell death.	2733.18165432814	3.26408450063797	0.149419373029961	21.8451224526519	8.64930266590275e-106	4.18049628851966e-103
AT4G30270	MERI-5	encodes a protein similar to endo xyloglucan transferase in sequence. It is also very similar to BRU1 in soybean; which is involved in brassinosteroid response.	15331.9854372721	4.30371250636459	0.197607933493315	21.779047178337	3.66617832761232e-105	1.73077721047744e-102
AT2G04400	IGPS	Acts during tryptophan biosynthesis controlled by ERF109.	2082.43737634718	2.23097164767728	0.103466411123959	21.5622792309325	4.06106618008119e-103	1.87362826035564e-100
AT1G31290	AGO3	ARGONAUTE 3;(source:Araport11)	848.192096293439	5.96245232582389	0.27697182170283	21.5272885493065	8.64455278154266e-103	3.89965381034035e-100
AT1G53430	NEMATODE-INDUCED LRR-RLK 2	Probable LRR receptor-like ser/thr-protein kinase; Commonly-enriched candidate LPS-interacting PM-associated proteins for both LPS chemotypes subsequent to the polymyxin B affinity chromatography strategy.	2186.44229907252	3.37523450840785	0.157483614283643	21.4322901068852	6.68117955954827e-102	2.94843358823543e-99
AT2G38290	AMMONIUM TRANSPORTER 2	encodes a high-affinity ammonium transporter; which is expressed in shoot and root. Expression in root and shoot is under nitrogen and carbon dioxide regulation, respectively.	1174.70887197531	2.78371188920713	0.129953966833461	21.4207534947703	8.55931471261309e-102	3.69689550353289e-99
AT4G01540	ANAC068	Encodes a membrane-bound NAC (for NAM; ATAF1/2, CUC2) transcription factor, designated NTM1 (for NAC with transmembrane motif1). NTM1 regulates cell division in Arabidopsis.	1234.50306547029	4.03544031270545	0.188764299002192	21.3781966931076	2.13210199927149e-101	9.01701470525233e-99
AT1G48320	DHNA-COA THIOESTERASE 1	Encodes one of the two functional DHNA-CoA (1;4-dihydroxy-2-naphthoyl-CoA) thioesterases found in Arabidopsis.	509.39370243458	3.35619754462727	0.157300475519935	21.3362199544142	5.23607009903367e-101	2.16922904102824e-98
AT1G29290	C-TERMINALLY ENCODED PEPTIDE 14	Group II CEP family member; binds to vascular tissue independently of CEPR1 or CRA2.	603.448778690913	3.6277051737526	0.170756164718692	21.2449440975028	3.67139134936911e-100	1.49058488784386e-97
AT3G46080	ZAT8	C2H2-type zinc finger family protein;(source:Araport11)	2926.82002681689	6.69719777670502	0.315394393279842	21.2343590101894	4.59923713632224e-100	1.83067674249689e-97
AT5G38210	LEAF RUST 10 DISEASE-RESISTANCE LOCUS RECEPTOR- LIKE PROTEIN KINASE-LIKE 3	Protein kinase family protein;(source:Araport11)	406.534423952175	4.29509482394061	0.202910971264915	21.1673858597476	1.90854210907053e-99	7.45065477194841e-97
AT2G46400	ATWRKY46	Encodes a WRKY transcription factor that contributes to the feedforward inhibition of osmotic/salt stress-dependent LR inhibition via regulation of ABA signaling and auxin homeostasis.	2198.59412168091	4.61742004153119	0.218726285349916	21.1104944892393	6.37027302559537e-99	2.4399347626337e-96
AT5G35580	PBL13	Protein kinase superfamily protein;(source:Araport11)	1401.51085819096	3.7612417570773	0.178195730511608	21.1073618109627	6.80676899224072e-99	2.55884093597197e-96
AT2G04040	ATDTX1	AtDTX1 (At2g04040) has been identified as a detoxifying efflux carrier for plant-derived antibiotics and other toxic compounds; including Cd2+. Expression in rosette leaves is activated by high concentration of boron.Mistakenly referred to as At2g04070 in PMID:11739388.	3132.22699483801	5.07922487413444	0.241419202043405	21.0390260225499	2.88237361756984e-98	1.0638578988485e-95
AT5G61900	BON	Encodes a plasma-membrane localized; copine-like protein, which is a member of a newly identified class of calcium-dependent, phospholipid binding proteins that are present in a wide range of organisms. Mutants exhibit temperature-sensitive growth defects and increased hypersensitive response where permissive conditions are low temperature (22 degrees Celsius) and low humidity. Gene is expressed …	2132.30621006754	2.96388657593654	0.141405160437111	20.9602433657624	1.51311561589314e-97	5.48504410761262e-95
AT1G43910	-	P-loop containing nucleoside triphosphate hydrolases superfamily protein;(source:Araport11)	12854.1123657914	6.85786708105128	0.328207358410525	20.8949217783027	5.95541557583159e-97	2.12096379279616e-94
AT5G60800	ATHMP53	Heavy metal transport/detoxification superfamily protein;(source:Araport11)	767.016760758389	3.44893846792458	0.165079918780093	20.892537950173	6.26025941008386e-97	2.19109079352935e-94
AT5G42830	-	HXXXD-type acyl-transferase family protein;(source:Araport11)	4646.05483530211	4.50540881651815	0.215727297950791	20.8847413346171	7.37026654297153e-97	2.53587136986986e-94
AT5G55250	ATIAMT1	Encodes an enzyme which specifically converts IAA to its methyl ester form MelIAA. This gene belongs to the family of carboxyl methyltransferases whose members catalyze the transfer of the methyl group from S-adenosyl-L-methionine to carboxylic acid-containing substrates to form small molecule methyl esters. Expression of TCP genes is downregulated in mutant iamt1-D. SABATH methyltransferase.	436.98815557174	-4.05279705516239	0.194320581338931	-20.8562419237187	1.33779780402644e-96	4.5262159036228e-94
AT3G27400	ATPLL18	Encodes a pectate lyase involved in response to nematodes.	1531.14337879084	-5.47283344025564	0.263124978958279	-20.7993686571408	4.38543293107441e-96	1.45941456558706e-93
AT1G18570	ATMYB51	Encodes a member of the R2R3-MYB transcription family. Involved in indole glucosinolate biosynthesis. The mRNA is cell-to-cell mobile.	780.428975518448	3.41005711789191	0.164070557281165	20.7840893235228	6.02973841429646e-96	1.97425306145513e-93
AT4G14370	PRAF7	Regulator of chromosome condensation (RCC1) family with FYVE zinc finger domain. PRAF/RLD family member.	1073.08594871213	5.19171636999069	0.251574235886396	20.63691598505	1.27971929306574e-94	4.12353994432293e-92
AT1G19020	HUP35	Modulates defense against bacterial pathogens and tolerance to oxidative stress. Involved in drought response.	2722.99518338517	4.80304516632964	0.234576607882407	20.4753799182628	3.56953919226484e-93	1.1322132125465e-90
AT5G25250	FLOT1	Encodes a protein that is involved in a membrane microdomain-dependent; but clathrin-independent, endocytic pathway required for optimal seedling development. The mRNA is cell-to-cell mobile.	2220.61658338581	6.84661530646905	0.33495972516418	20.4401150111799	7.35656215389832e-93	2.29751094960209e-90
AT3G13080	ABCC3	encodes an ATP-dependent MRP-like ABC transporter able to transport glutathione-conjugates as well as chlorophyll catabolites. The expression of this gene is upregulated by herbicide safeners such as benoxacor and fenclorim.	28380.3070766708	3.71514604776071	0.182504735314134	20.3564364582982	4.07140677088734e-92	1.25226602195474e-89
AT5G27760	ATHIGD2	Hypoxia-responsive family protein;(source:Araport11)	4103.34278389904	2.87044894098732	0.141939828461865	20.2229985205212	6.14332810979638e-91	1.86133672580398e-88
AT5G47910	ATRBOHD	NADPH/respiratory burst oxidase protein D (RbohD).Interacts with AtrbohF gene to fine tune the spatial control of ROI production and hypersensitive response to cell in and around infection site. The mRNA is cell-to-cell mobile.	3507.739208603	2.85032202558855	0.140961150170019	20.2206212289745	6.44662516154942e-91	1.9245072173449e-88
AT2G13790	ATSERK4	Receptor-like protein kinase that plays a role in myriad processes such as plant-type hypersensitive response; defense response, stomatal movement,and brassinosteroid signalling.	995.546674724874	2.24075731006091	0.110948624949755	20.1963504376523	1.05405309281749e-90	3.10105475133261e-88
AT1G10170	ATNFXL1	Encodes AtNFXL1; a homologue of the putative human transcription repressor NF-X1. Functions as a negative regulator of the trichothecene phytotoxin-induced defense response.	11589.8510011026	3.21559467250696	0.159546585096113	20.1545816262369	2.45323677720854e-90	7.11438665390476e-88
AT2G39110	PBL38	Protein kinase superfamily protein;(source:Araport11)	464.517188282421	3.43557257845662	0.170802096239803	20.114346685963	5.5262298637948e-90	1.58003473570471e-87
AT4G32870	-	Polyketide cyclase/dehydrase and lipid transport superfamily protein;(source:Araport11)	811.622915775421	4.03321076638208	0.200685260014307	20.0971948118888	7.80844923973282e-90	2.20154888286911e-87
AT5G64870	FLOT3	Belongs to the group of plant flotillins; which are plasma membrane proteins. Flot3 is found in membrane nanodomains.	684.729865542577	6.49502959094989	0.32422195488471	20.0326643310119	2.85942669494736e-89	7.95155642567554e-87
AT5G22800	EMB1030	A locus involved in embryogenesis. Mutations in this locus result in embryo lethality.	12874.2417258111	5.26115058267746	0.263186387142657	19.9902078515395	6.70160747742767e-89	1.82013747294868e-86
AT3G17410	CARK1	Positively regulates ABA-mediated physiological responses via phosphorylation on RCAR3/ RCAR11; forms homo- or heterodimers in a kinase active dependent manner.	2738.06244468139	3.14475119071355	0.157315929603309	19.9900366011466	6.72464583601728e-89	1.82013747294868e-86
AT5G13080	ARABIDOPSIS THALIANA WRKY DNA-BINDING PROTEIN 75	WRKY75 is one of several transcription factors induced during Pi deprivation. It is nuclear localized and regulated differentially during Pi starvation. RNAi mediated suppression of WRKY75 made the plants more susceptible to Pi stress as indicated by the higher accumulation of anthocyanin during Pi starvation.	2888.93175826676	5.01586751473036	0.251224404008519	19.9656857960355	1.09514199286644e-88	2.92518190199853e-86
AT3G21080	-	ABC transporter-like protein;(source:Araport11)	1712.02159845143	6.06715616893297	0.304243799530604	19.9417578215022	1.76743510109103e-88	4.65960163014908e-86
AT5G14470	ALI1	Indispensable for oxo-C14-HSL-dependent priming for enhanced resistance. The ALI1 protein may interact with oxo-C14-HSL.	1367.53246465084	6.79325491875501	0.342213495442535	19.8509264223209	1.08187901801402e-87	2.8156594956006e-85
AT5G54810	ATTSB1	A.thaliana tryptophan synthase beta subunit (trpB)	6624.21550832673	2.078585758926	0.104821295649269	19.8298041066094	1.64679848598582e-87	4.2316467424699e-85
AT5G48380	BAK1-INTERACTING RECEPTOR-LIKE KINASE 1	Encodes a BAK1-interacting receptor-like kinase named BIR1. Negatively regulates multiple plant resistance signaling pathways; one of which is the SOBIR1(AT2G31880)-dependent pathway.	2138.64966953701	2.17712993483279	0.110758312007393	19.6565828367579	5.07800449092866e-86	1.28854363957315e-83
AT5G03380	ATHMP43	Heavy metal transport/detoxification superfamily protein;(source:Araport11)	3269.57065605653	4.46618356536745	0.227637225091481	19.6197417341237	1.04884674021247e-85	2.62859121312508e-83
AT5G26920	CAM-BINDING PROTEIN 60-LIKE G	Encodes a calmodulin-binding protein CBP60g (calmodulin binding protein 60-like.g). The calmodulin-binding domain is located near the N-terminus; calmodulin binding is dependent on Ca(2+). Inducible by both bacterial pathogen and MAMP (microbe-associated molecular pattern) treatments. Bacterial growth is enhanced in cbp60g mutants. cbp60g mutants also show defects in salicylic acid (SA) accumulat…	1706.98859579523	4.45486429467776	0.227824638024406	19.5539180191763	3.82023692534788e-85	9.45741580299535e-83
AT1G17960	-	Threonyl-tRNA synthetase;(source:Araport11)	1329.32271541842	6.02854950008407	0.308706090776686	19.5284436562835	6.29281470619826e-85	1.53908600645572e-82
AT2G32210	ATHCYSTM6	cysteine-rich/transmembrane domain A-like protein;(source:Araport11)	1630.36913481456	7.31276870215841	0.375159497498039	19.4924258906617	1.27300740515371e-84	3.0764345624548e-82
AT2G02100	LCR69	Predicted to encode a PR (pathogenesis-related) protein. Belongs to the plant defensin (PDF) family with the following members: At1g75830/PDF1.1; At5g44420/PDF1.2a, At2g26020/PDF1.2b, At5g44430/PDF1.2c, At2g26010/PDF1.3, At1g19610/PDF1.4, At1g55010/PDF1.5, At2g02120/PDF2.1, At2g02100/PDF2.2, At2g02130/PDF2.3, At1g61070/PDF2.4, At5g63660/PDF2.5, At2g02140/PDF2.6, At5g38330/PDF3.1 and At4g30070/PDF…	6210.461064522	-2.20888535941736	0.113691930650115	-19.4286907328117	4.4147972827697e-84	1.05435746870853e-81
AT1G02880	THIAMIN PYROPHOSPHOKINASE1	Encodes a thiamine pyrophosphokinase capable of producing thiamine pyrophosphate from free thiamine.	1273.63176464153	2.59325976886921	0.133480250804377	19.428040876772	4.47103905409449e-84	1.05537317207114e-81
AT4G35600	CAST AWAY	Encodes a receptor-like cytoplasmic kinase that acts as a spatial inhibitor of cell separation. Analysis of the cDNA previously described in Meiners et al.; 1991 revealed mistakes in the predicted open reading frame. The mRNA is cell-to-cell mobile.	687.537793065712	2.11852808137623	0.109195153134245	19.4013014366279	7.52422892541305e-84	1.75565341592971e-81
AT2G07698	-	ATPase; F1 complex, alpha subunit protein;(source:Araport11)	1316.80334298542	4.9909759999513	0.257429826603805	19.3877145698141	9.79954357043998e-84	2.26057652818104e-81
AT5G11210	ARABIDOPSIS THALIANA GLU	member of Putative ligand-gated ion channel subunit family	918.022198758457	5.17206387563962	0.266788261273016	19.3863997274859	1.00532322323268e-83	2.29304061029476e-81
AT4G02940	ALKBH10B	ALKBH10B is a functional RNA N6-methyladenosine demethylase. Reduction in ALKBH10B decreases m6A levels; and affects the stability of flowering time genes including FT, SPL3 and SPL9. Mutant plants are early flowering.	3911.73787484107	2.67203639921857	0.138413608785999	19.3047231602046	4.90172838666782e-83	1.1056120694373e-80
AT3G50260	CEJ1	Encodes a member of the DREB subfamily A-5 of ERF/AP2 transcription factor family. The protein contains one AP2 domain. Involved in defense and freezing stress responses. There are 16 members in this subfamily including RAP2.1; RAP2.9 and RAP2.10. The mRNA is cell-to-cell mobile.	2151.72522025369	5.14288993500778	0.267251042707555	19.2436664901454	1.5951565834721e-82	3.55842622466853e-80
AT3G55840	-	Hs1pro-1 protein;(source:Araport11)	2367.58602244559	5.4114678682313	0.281398207268284	19.2306408799258	2.05078175546342e-82	4.52509452564212e-80
AT2G38250	-	Homeodomain-like superfamily protein;(source:Araport11)	2425.94115073111	4.7422571693289	0.246700085077099	19.2227626019944	2.3871541738363e-82	5.21066986332009e-80
AT1G02220	ANAC003	NAC domain transcription factor which functions as a negative regulator of the TDIF-PXY module and fine-tunes TDIF signaling in vascular development. Controls the balance of xylem formation and cambial cell divisions.	3037.87323242288	5.04376895504458	0.263784907048191	19.1207640023284	1.69604920862648e-81	3.66274456756571e-79
AT1G28480	GRX480	Encodes GRX480; a member of the glutaredoxin family that regulates protein redox state. GRX480 interacts with TGA factors and suppresses JA-responsive PDF1.2 transcription. GRX480 transcription is SA-inducible and requires NPR1. Maybe involved in SA/JA cross-talk. It has also been shown to interact with the transcription factor TGA2 and suppress ORA59 promoter activity.	708.588133808104	6.14002355595654	0.322330704692871	19.0488323531169	6.71840785933181e-81	1.43561767941511e-78
AT1G13340	IST1-LIKE 6	Regulator of Vps4 activity in the MVB pathway protein;(source:Araport11)	2324.34613115435	5.93997039698649	0.311956069339568	19.0410477012414	7.79526078339601e-81	1.64837285315562e-78
AT5G21940	-	hybrid signal transduction histidine kinase M-like protein;(source:Araport11)	4024.08446882758	2.87438468665889	0.151153402175473	19.0163413147793	1.24901150881741e-80	2.61391068340137e-78
AT1G15520	ABCG40	ABC transporter family involved in ABA transport and resistance to lead. Localizes to plasma membrane. Upregulated by lead. Expressed in leaves; flowers, stomata and roots.	3837.81838016419	5.53283503442574	0.291201063636723	19.0000509109679	1.70379135448522e-80	3.52928209143368e-78
AT4G30210	AR2	Encodes NADPH-cytochrome P450 reductase that catalyzes the first oxidative step of the phenylpropanoid general pathway.The mRNA is cell-to-cell mobile.	5218.02288170125	2.30883331033755	0.122000123519732	18.9248440389007	7.11999254651542e-80	1.45995806761882e-77
AT2G01300	-	mediator of RNA polymerase II transcription subunit;(source:Araport11)	528.070274774671	5.77639768231575	0.305441828214288	18.9116131084156	9.15140999980715e-80	1.85773622996085e-77
AT3G19580	AZF2	Encodes zinc finger protein. mRNA levels are upregulated in response to ABA; high salt, and mild desiccation. The protein is localized to the nucleus and acts as a transcriptional repressor.	1339.71713957427	3.82025756125373	0.20210602696716	18.9022446217028	1.09302049024575e-79	2.19686296554344e-77
AT2G21900	ATWRKY59	member of WRKY Transcription Factor; Group II-c	851.741590946279	8.83545353796895	0.468380698995521	18.8638292673402	2.26226526825939e-79	4.50235146526133e-77
AT1G22890	PROSCOOP14	Secreted peptide which functions in plant growth and pathogen defense.	596.04746953056	5.87021796425289	0.312456235248011	18.7873285984945	9.58862085349334e-79	1.88979614879529e-76
AT2G38830	-	Ubiquitin-conjugating enzyme/RWD-like protein;(source:Araport11)	296.537023306026	4.00965303652156	0.21357583222917	18.77390805257	1.23460209169842e-78	2.40984831360364e-76
AT2G31880	EVERSHED	Encodes a putative leucine rich repeat transmembrane protein that is expressed in response to Pseudomonas syringae. Expression of SRRLK may be required for silencing via lsiRNAs. Regulates cell death and innate immunity.	2263.09304268181	3.28522585411747	0.175176390244702	18.7538163649129	1.80184502032828e-78	3.48356703930134e-76
AT1G13520	-	hypothetical protein (DUF1262);(source:Araport11)	4004.23178066809	6.00321894536968	0.321054394050049	18.6984481652472	5.09665014707139e-78	9.76056584769331e-76
AT1G42990	ATBZIP60	bZIP60 consists of a bZIP DNA binding domain followed by a putative transmembrane domain. bZIP60 mRNA is upregulated by the addition of ER stress inducers; tunicamycin (inhibitor of N-linked glycosylation), DTT (inhibitor of disulfide bond formation) and azetin-2-carboxylate (proline analog perturbing protein structure). Upon ER stress, bZIP60 mRNA is spliced by IRE1A and IRE1B to produce bZIP60-…	4359.29796625262	4.2771239072272	0.22892635080341	18.6834057862573	6.75673476390055e-78	1.28188519352506e-75
AT1G30760	ATBBE-LIKE 13	Encodes a BBE-like enzyme that acts in monolignol metabolism by catalyzing the oxidation of aromatic allylic alcohols; such as coumaryl-, sinapyl-, and coniferyl alcohol, to the corresponding aldehydes.The mRNA is cell-to-cell mobile.	4642.41211347504	-1.92322313332133	0.102948503629585	-18.6814093018896	7.01425947941564e-78	1.31842099474201e-75
AT2G32190	ATHCYSTM4	cysteine-rich/transmembrane domain A-like protein;(source:Araport11)	1352.26229140315	5.93131674838741	0.317718204340931	18.6684825337322	8.93557165978826e-78	1.6641477494835e-75
AT5G55150	ATFDR2	F-box SKIP23-like protein (DUF295);(source:Araport11)	594.015154062881	7.69791755735222	0.412719110388287	18.6517109665942	1.22300115625747e-77	2.25699304291152e-75
AT2G35980	ARABIDOPSIS NDR1/HIN1-LIKE 10	Encodes a protein whose sequence is similar to tobacco hairpin-induced gene (HIN1) and Arabidopsis non-race specific disease resistance gene (NDR1). Expression of this gene is induced by cucumber mosaic virus; spermine and during senescence. The gene product is localized to the chloroplast. The mRNA is cell-to-cell mobile.	1568.26319377402	7.17695637376085	0.385371420529126	18.6234785234117	2.0730041797074e-77	3.79116980613156e-75
AT4G23270	CRK19	Encodes a cysteine-rich receptor-like protein kinase.The mRNA is cell-to-cell mobile.	2588.04127700096	2.48231979423636	0.133308113958021	18.6209205166465	2.17443996568569e-77	3.94117243780532e-75
AT1G05340	ATHCYSTM1	Cysteine-rich protein of unknown function. Mutants are defective in thermotolerance and uv tolerance.	2115.85880472516	6.63594929590234	0.356615811956604	18.6081185225457	2.76145562835846e-77	4.96084506687405e-75
AT3G55470	-	Calcium-dependent lipid-binding (CaLB domain) family protein;(source:Araport11)	980.851885197652	2.44066217003165	0.131626014387402	18.542399702602	9.39351741045593e-77	1.6727052932654e-74
AT1G25400	-	transmembrane protein;(source:Araport11)	2259.97483379514	4.75768996233206	0.256596061440953	18.5415549077977	9.54224974710944e-77	1.68441452057671e-74
AT2G27500	BG14	Encodes a glycosylphosphatidylinositol-anchored β-1;3-glucanase involved in seed developement.	616.60141259901	3.67551028917671	0.198283289291135	18.536661875626	1.04510677511973e-76	1.82893685645953e-74
AT4G37370	CYP81D8	member of CYP81D	9506.55031093963	4.40791388796988	0.237832569983345	18.5336848030468	1.10457352406174e-76	1.91648226824387e-74
AT5G65710	HAESA-LIKE 2	Encodes a protein controlling the separation step of floral organ abscission.Necessary for pathogen-triggered leaf abscission.	494.932135531659	-2.80835083374622	0.151691088596341	-18.5136177723624	1.60359997041061e-76	2.75873554231655e-74
AT1G60730	-	NAD(P)-linked oxidoreductase superfamily protein;(source:Araport11)	11615.8531432426	4.00354537238958	0.216488480652971	18.4931103969787	2.34622684554447e-76	4.00238697181115e-74
AT1G50740	-	Transmembrane proteins 14C;(source:Araport11)	1294.97405613911	3.48942996128047	0.188809501592844	18.481220128451	2.92491451067269e-76	4.94798038055464e-74
AT4G29080	IAA27	phytochrome-associated protein 2 (PAP2)	806.199507911793	-2.68294970859522	0.145698137557631	-18.4144406618375	1.00623473496828e-75	1.68814587767405e-73
AT4G24780	PLL19	Encodes a pectate lyase involved in response to nematodes.	2900.6450099296	-3.93612894616759	0.214449316825802	-18.3545884147765	3.03377124959772e-75	5.04799642351096e-73
AT1G65481	PROSCOOP 17	Cleaved by subtilases to produce SERINE RICH ENDOGENOUS PEPTIDES (SCOOP) proteins; which are involved in signaling. Protein induces ROS production.	220.334505350581	5.6823522966303	0.309859761780627	18.3384646782671	4.0816231509846e-75	6.73633739552743e-73
AT5G39040	ABCB27	Encodes a member of TAP subfamily of ABC transporters that is located in the vacuole. Mutants are hypersensitive to aluminum and the gene product may be important for intracellular movement of some substrate; possibly chelated Al, as part of a mechanism of aluminum sequestration.	2401.46267856137	2.60131717272747	0.142348141797481	18.2743317888081	1.32502929357341e-74	2.16920118222098e-72
AT3G54640	TRP3	Catalyzes the conversion of indole-3-glycerolphosphate to indole; the penultimate reaction in the biosynthesis of tryptophan. Functions as a heterocomplex with tryptophan synthase beta subunit (TSA2).	2707.68225250144	1.68896116512257	0.0926270803778681	18.2339890044307	2.77334788918332e-74	4.50391697203371e-72
AT4G39950	CYP79B2	Belongs to cytochrome P450 and is involved in tryptophan metabolism. Converts Trp to indo-3-acetaldoxime (IAOx); a precursor to IAA and indole glucosinolates.The mRNA is cell-to-cell mobile.	1401.12656413128	3.49633846416225	0.191982532391295	18.2117530205096	4.16398132021465e-74	6.70863657145693e-72
AT1G49050	APCB1	Encodes a member of the aspartyl protease family. Interacts with BAGP1 and BAG6 and appears to be required for cleavage of BAG6 as BAG6 is not cleaved in APCB1 mutant backgrounds.	1200.91225432688	2.39265549030495	0.131525596673705	18.1915577713802	6.02044730157783e-74	9.62323466315196e-72
AT4G34390	EXTRA-LARGE GTP-BINDING PROTEIN 2	An alternative form of heterotrimeric G-protein alpha subunit.	2689.70084758032	3.28955939300362	0.180846484225759	18.1897890196036	6.2179047930873e-74	9.86120838278688e-72
AT1G67800	RGLG5	Copine (Calcium-dependent phospholipid-binding protein) family;(source:Araport11)	1504.2386672977	3.70813676287124	0.203927166956524	18.1836330010008	6.95685291542882e-74	1.09476057506361e-71
AT1G61820	BETA GLUCOSIDASE 46	beta glucosidase 46;(source:Araport11)	3979.71367922143	6.5496463086196	0.360344465517227	18.1760702199725	7.98552844747894e-74	1.24697098064479e-71
AT4G12735	-	Encodes a peroxisomal protein.	995.704603321401	4.78794575861494	0.263721504695768	18.1553103306398	1.16567412811631e-73	1.80634998479093e-71
AT4G15610	CASP-LIKE PROTEIN 1D1	Uncharacterized protein family (UPF0497);(source:Araport11)	17582.5383539301	5.54480295236729	0.305713594144863	18.1372469480041	1.61942673701015e-73	2.49048202737166e-71
AT4G19160	-	transglutaminase family protein;(source:Araport11)	2016.1705378599	1.88960743539082	0.104190913411996	18.1360098833078	1.6562834434714e-73	2.52801157161424e-71
AT5G52760	-	Copper transport protein family;(source:Araport11)	703.305606653622	5.68071281978141	0.314082662296877	18.0866806790242	4.05804674191517e-73	6.14763797469239e-71
AT1G80380	GLYCERATE KINASE	encodes a glycerate kinase which catalyzes the last step of photorespiration C2 cycle.	5076.27289726953	3.66681621135782	0.203907090133317	17.9827793577968	2.65826922935034e-72	3.9972492856157e-70
ATMG00020	RIBOSOMAL RNA26S	mitochondrial 26S ribosomal RNA protein	4056.84018976007	2.4147959756376	0.134533735599213	17.9493713222346	4.8536679090216e-72	7.24481312890723e-70
AT3G12360	INCREASED TOLERANCE TO NACL	Encodes a protein with an ankyrin motif and transmembrane domains that is involved in salt tolerance. Expressed throughout the plant and localized to the plasma membrane. Loss of function mutations show an increased tolerance to salt based on assaying seedling growth in the presence of salt. In the mutants; induction of genes required for production of reactive oxygen species is reduced suggestin…	2156.70511247153	1.90596967140619	0.106189080556896	17.9488292149302	4.90127338190904e-72	7.26247077757324e-70
AT4G01250	ATWRKY22	AtWRKY22 is a member of WRKY Transcription Factor; Group II-e. It is involved in regulation of dark induced leaf senescence.	767.448013670807	4.21887216898423	0.235128665703797	17.9428235870608	5.46084536684349e-72	8.03298267731325e-70
AT1G74590	ATGSTU10	Encodes glutathione transferase belonging to the tau class of GSTs. Naming convention according to Wagner et al. (2002).	581.293495935159	3.42788109448468	0.191248846106322	17.9236694195739	7.70725084682392e-72	1.12559131072321e-69
AT5G57510	-	cotton fiber protein;(source:Araport11)	421.569708933527	5.85857680267758	0.326968520555858	17.9178619174647	8.55536453084609e-72	1.24052785697268e-69
AT3G16800	E GROWTH-REGULATING 3	EGR3 functions as a negative regulator of plant growth with prominent effect on plant growth during drought stress; EGR3 regulates microtubule organization and likely affects additional cytoskeleton and trafficking processes along the plasma membrane.	613.428100805368	6.17426707898646	0.345265254176374	17.8826771715419	1.60921000284778e-71	2.31680589062482e-69
AT1G03820	-	E6-like protein;(source:Araport11)	1475.47371692679	-4.98832123549833	0.280384072555827	-17.7910292479438	8.29423144420789e-71	1.18572463603817e-68
AT3G61390	PUB36	Plant U-box type E3 ubiquitin ligase (PUB).	1013.49249057436	8.66508408888004	0.487297053405544	17.7819340960978	9.75557764125113e-71	1.38488270012166e-68
AT2G01450	ATMPK17	MPK17 Map kinase family member. Mutants have increased numbers of peroxisomes a phenotype that can be suppressed by mutations in PMD1. This and other treatments; suggests a function in control of peroxisome proliferation in salt stress.	5720.7372151034	1.75438434517694	0.0988706632763427	17.7442356209693	1.90981113875613e-70	2.69230320255204e-68
AT2G34920	EDA18	RING/U-box superfamily protein;(source:Araport11)	917.1159241253	-1.95591995301268	0.110277206535846	-17.7363937159299	2.19583304330412e-70	3.07416626062577e-68
AT5G06300	LOG7	Putative lysine decarboxylase family protein;(source:Araport11)	871.303634861542	4.73396117611597	0.266967170655141	17.7323719785424	2.35869825558708e-70	3.27955990331628e-68
AT3G51890	CLATHRIN LIGHT CHAIN 3	Clathrin light chain protein;(source:Araport11)	804.512571021643	3.74626819278752	0.211505670889786	17.7123770583895	3.36554025526248e-70	4.6476508286958e-68
AT1G69840	ATHIR1	SPFH/Band 7/PHB domain-containing membrane-associated protein family;(source:Araport11)	1023.07792115971	2.30768814804744	0.130541976179508	17.6777479212827	6.22328521193901e-70	8.53599255421364e-68
AT3G54260	TBL36	Encodes a member of the TBL (TRICHOME BIREFRINGENCE-LIKE) gene family containing a plant-specific DUF231 (domain of unknown function) domain. TBL gene family has 46 members; two of which (TBR/AT5G06700 and TBL3/AT5G01360) have been shown to be involved in the synthesis and deposition of secondary wall cellulose, presumably by influencing the esterification state of pectic polymers. A nomenclature…	1456.42317230593	-4.5577631646112	0.257876717409814	-17.6741941280727	6.6280753478284e-70	9.03019661482661e-68
AT3G47780	A. THALIANA ABC2 HOMOLOG 6	member of ATH subfamily The mRNA is cell-to-cell mobile.	3082.74917240361	4.78982912083521	0.272443167427642	17.5810212678846	3.44318236459001e-69	4.65977346674515e-67
AT5G26030	ATFC-I	encodes ferrochelatase I located in plastids. Involved in heme biosynthesis in non-photosynthetic tissues and induced by oxidative stress in photosynthetic tissues to supply heme for defensive hemoproteins The mRNA is cell-to-cell mobile.	2843.82794678068	1.92053504020442	0.109318889675423	17.5681901445089	4.31727115489103e-69	5.80401353935681e-67
AT1G59870	ABCG36	ATP binding cassette transporter. Localized to the plasma membrane in uninfected cells. In infected leaves; the protein concentrated at infection sites. Contributes to nonhost resistance to inappropriate pathogens that enter by direct penetration in a salicylic aciddependent manner. Required for mlo resistance. Has Cd transporter activity (Cd2+ extrusion pump) and contributes to heavy metal resis…	15397.8120943964	2.70415605446235	0.154087172101526	17.5495209470171	5.99838169378648e-69	8.01099660420167e-67
AT1G75945	-	hypothetical protein;(source:Araport11)	179.716834625466	4.74381313135936	0.270356546103288	17.5465073797289	6.32520516706213e-69	8.39226567917394e-67
AT2G30440	PLASTIDIC TYPE I SIGNAL PEPTIDASE 2B	Encodes a thylakoidal processing peptidase that removes signal sequences from proteins synthesized in the cytoplasm and transported into the thylakoid lumen. The mRNA is cell-to-cell mobile.	3775.9456250595	2.28467000185976	0.130430434055732	17.516387324783	1.07434652501607e-68	1.416184055703e-66
AT4G17840	BALANCE OF CHLOROPHYLL METABOLISM 2	CAAX protease self-immunity protein;(source:Araport11)	1503.12312598075	3.40472962995226	0.194572192140544	17.4985417622933	1.46984347013059e-68	1.92502080281619e-66
AT1G07000	ATEXO70B2	A member of EXO70 gene family; putative exocyst subunits, conserved in land plants. Arabidopsis thaliana contains 23 putative EXO70 genes, which can be classified into eight clusters on the phylogenetic tree.	1375.458498287	4.80528318878363	0.27469632514115	17.4930741658611	1.61789582105343e-68	2.10533879278107e-66
AT4G34131	UDP-GLUCOSYL TRANSFERASE 73B3	UDP-glucosyl transferase 73B3;(source:Araport11)	13103.754974704	4.06019118206181	0.232663211956183	17.4509375501378	3.38628599454297e-68	4.37844622224346e-66
AT1G21120	IGMT2	O-methyltransferase family protein;(source:Araport11)	1171.68768929371	4.78526766648956	0.274726331408445	17.4183073095208	5.99238280376382e-68	7.69907410863326e-66
AT1G09940	HEMA2	Encodes glutamyl-tRNA reductase. Involved in heme biosynthesis in non-photosynthetic tissues and induced by oxidative stress in photosynthetic tissues to supply heme for defensive hemoproteins	1598.41320097956	3.01572849770796	0.173432777844773	17.3884575636972	1.00913608711791e-67	1.2883938722323e-65
AT3G25600	CALMODULIN LIKE 16	Calmodulin like protein. Paralog of CML15.	367.591898865194	3.3305136240062	0.1915980496135	17.3828159040484	1.11349179547781e-67	1.41274271551248e-65
AT5G05730	A-METHYL TRYPTOPHAN RESISTANT 1	ASA1 encodes the alpha subunit of anthranilate synthase; which catalyzes the rate-limiting step of tryptophan synthesis. ASA1 is induced by ethylene, and forms a link between ethylene signalling and auxin synthesis in roots.	2342.56426594026	1.96804361070914	0.113353627286747	17.3619817717049	1.60100433792844e-67	2.01865764347498e-65
AT1G26770	ARABIDOPSIS THALIANA EXPANSIN 10	Encodes an expansin. Naming convention from the Expansin Working Group (Kende et al; Plant Mol Bio). Involved in the formation of nematode-induced syncytia in roots of Arabidopsis thaliana.	970.714498568108	-2.84422547995163	0.163938512040699	-17.3493430222517	1.99512853311544e-67	2.50006847050885e-65
AT3G10985	ARABIDOPSIS THALIANA WOUND-INDUCED PROTEIN 12	A senescence-associated gene whose expression is induced in response to treatment with Nep1; a fungal protein that causes necrosis. The mRNA is cell-to-cell mobile.	3465.73145883342	3.0088712002906	0.173522701586417	17.3399282790219	2.3503000978263e-67	2.92706085802908e-65
AT2G47890	B-BOX PROTEIN 11	Acts as a positive regulator of red light signaling; overexpression causes markedly shortened hypocotyls under various light states. Binds to the HY5 promoter to activate its transcription; while both BBX21 and HY5 associate with its promoter to positively regulate its expression. T	2911.66109442634	3.73905630199622	0.215651863720515	17.3383908559309	2.41400871513563e-67	2.98807176324715e-65
AT1G61140	EDA16	SNF2 domain-containing protein / helicase domain-containing protein / zinc finger protein-like protein;(source:Araport11)	2323.3938945645	2.69652997328634	0.156027341645246	17.2824195096354	6.38140046685873e-67	7.85105633195346e-65
AT4G28460	PIP1	Activates immune responses through RECEPTOR-LIKE KINASE7 (RLK7). Induces stomatal closure is dependent on RLK7 and the transcription of genes involved in SA production and SA-dependent stomatal closure. SA promotes the flg22-induced expression of PIP1 preligand; prePIP1.	367.27054665751	7.67759132583414	0.444394914453826	17.2765058197619	7.07037096377288e-67	8.64629702196322e-65
AT4G30530	GAMMA-GLUTAMYL PEPTIDASE 1	Encodes a gamma-glutamyl peptidase; outside the GGT family, that can hydrolyze gamma-glutamyl peptide bonds. The mRNA is cell-to-cell mobile.	2438.22509315708	2.08271312470668	0.120678318857919	17.2583869614455	9.67767559024158e-67	1.17638811067008e-64
AT1G56510	ACTIVATED DISEASE RESISTANCE 2	TIR-NB-LRR protein that confers resistance to four races of Albugo candida. The mRNA is cell-to-cell mobile.	308.721782603193	6.40563292946187	0.371823972931229	17.227595302594	1.64864030331261e-66	1.9921070331694e-64
AT5G25440	SUPPRESSOR OF ZED1-D1	Receptor like kinase involved in HopZ1a effector triggered immunity. Interacts with ZAR1. Localization to membrane is dependent on N-terminal myristoylation domain.	392.738960817823	2.5258764064236	0.146740323026999	17.2132400578051	2.11273282829881e-66	2.53777966949502e-64
AT3G09020	-	alpha 1;4-glycosyltransferase family protein;(source:Araport11)	490.041030870508	5.5664506309375	0.323448559500554	17.2096936821509	2.2461671952865e-66	2.68218788613623e-64
AT2G17220	KIN3	Encodes a putative serine/threonine-specific protein kinase kin3. Protein is N-myristoylated.	1455.63235282746	3.76632942367174	0.218880837862803	17.2072140277191	2.34442331781899e-66	2.78314581004243e-64
AT5G12420	WS /DGAT 7	WSD7 can function in vitro as wax ester synthase but does not appear to be essential for cuticular wax biosynthesis.	1781.36442544259	3.32406972228814	0.193208066045608	17.20461153782	2.45215668399811e-66	2.89411515611404e-64
AT4G28250	ATEXPB3	putative beta-expansin/allergen protein. Naming convention from the Expansin Working Group (Kende et al; 2004. Plant Mol Bio). Involved in the formation of nematode-induced syncytia in roots of Arabidopsis thaliana.	383.036849067418	-4.7272387638828	0.27496165723446	-17.1923562413354	3.02965356208294e-66	3.55502701215512e-64
AT5G16960	-	Zinc-binding dehydrogenase family protein;(source:Araport11)	435.115551464722	6.16960052746807	0.358966680241282	17.1871119718441	3.3164632395479e-66	3.86920711280589e-64
AT5G14730	-	Unknown protein; expression induced by IDL7 and stress.	2522.56367230738	3.87479711594785	0.225900771086188	17.1526511278241	6.00493239592388e-66	6.9657215792717e-64
AT5G66640	DA1-RELATED PROTEIN 3	DA1-related protein 3;(source:Araport11)	258.874864850728	4.42676693417056	0.258360410076567	17.1340761258997	8.26554333741587e-66	9.53355282667853e-64
AT4G12880	ATENODL19	early nodulin-like protein 19;(source:Araport11)	266.591053060071	-4.26489657939736	0.249037606411454	-17.1255122503506	9.5762826443776e-66	1.09829682305574e-63
AT4G32150	ATVAMP711	AtVAMP711 is a member of Synaptobrevin-like AtVAMP7C; v-SNARE (soluble N-ethyl-maleimide sensitive factor attachment protein receptors) protein family. SNAREs have been divided into four subgroups: Qa-, Qb-, Qc- and R-SNAREs. R-SNAREs are classified into three groups, the Sec22-, YKT6- and VAMP7-like R-SNAREs. One R-SNARE and three Q-SNAREs (one of each subgroup) form the trans-SNARE complex, whi…	3188.18311938075	2.02868163446878	0.118561641475067	17.1107755360776	1.23346180409511e-65	1.4067008215242e-63
AT4G19520	-	disease resistance protein (TIR-NBS-LRR class) family;(source:Araport11)	988.651372219238	7.12791832660785	0.416837160563178	17.1000069115179	1.48386703441073e-65	1.68282127366133e-63
AT2G23420	NAPRT2	nicotinate phosphoribosyltransferase 2;(source:Araport11)	1476.45593480838	2.21984733840262	0.129846742406184	17.095903195311	1.59210190178203e-65	1.79553714478751e-63
AT3G11820	AT-SYR1	Encodes a syntaxin localized at the plasma membrane. SYR1/PEN1 is a member of the SNARE superfamily and functions in positioning anchoring of the KAT1 K+ channel protein at the plasma membrane. Transcription is upregulated by abscisic acid; suggesting a role in ABA signaling. Also functions in non-host resistance against barley powdery mildew. It is a nonessential component of the preinvasive res…	1532.14254028878	2.05487729599569	0.120292504233303	17.0823386635157	2.00902479067622e-65	2.25321564921145e-63
AT3G51860	ATCAX3	Vacuolar Ca(2+)/H(+) transporter that forms a complex with CAX1 that plays a role in diverse processes including phosphate homeostasis and heavy metal tolerance	268.272904262769	3.31274786421792	0.194250599715632	17.0539904075845	3.26464750704578e-65	3.6413376040126e-63
AT1G08930	EARLY RESPONSE TO DEHYDRATION 6	encodes a putative sucrose transporter whose gene expression is induced by dehydration and cold. The mRNA is cell-to-cell mobile.	2614.53223040668	2.91408757544332	0.171048153474678	17.036650301371	4.39175917631037e-65	4.87173285678145e-63
AT1G05010	ACO4	Encodes 1-aminocyclopropane-1-carboxylate oxidase	2159.96742281	4.49211814431009	0.263790386231033	17.0291200088536	4.99497089199747e-65	5.51075592975808e-63
AT2G41630	ATTFIIB1	Encodes a transcription factor; TFIIB1, that plays important roles in pollen tube growth, guidance, and reception as well as endosperm development and is partially functionally different from AtTFIIB2 and AtTFIIB3/AtpBRP2.	3521.1093266359	1.75368661438254	0.103018626509551	17.0230051962492	5.54501582642855e-65	6.08453087981079e-63
AT3G19990	-	E3 ubiquitin-protein ligase;(source:Araport11)	513.587918655634	2.67081930338476	0.157008121368197	17.0107079819232	6.84061164592329e-65	7.46582883936789e-63
AT5G51750	ATSBT1.3	subtilase 1.3;(source:Araport11)	449.143723929784	-4.65446289674946	0.273731459938655	-17.00375578968	7.70231316575104e-65	8.36133461308803e-63
AT1G55110	ATIDD7	indeterminate(ID)-domain 7;(source:Araport11)	430.387454915278	2.25831894302467	0.132902787393412	16.9922616922978	9.37052442829715e-65	1.01181726539592e-62
AT2G40340	ATERF48	Encodes a member of the DREB subfamily A-2 of ERF/AP2 transcription factor family. The protein contains one AP2 domain. There are eight members in this subfamily including DREB2A AND DREB2B that are involved in response to drought.	2243.02404041639	4.50352445899317	0.265766840543532	16.9453963849772	2.08126597062653e-64	2.23543382030257e-62
AT2G35730	ATHMP19	Heavy metal transport/detoxification superfamily protein;(source:Araport11)	279.255821539691	5.60008063219131	0.330608904706446	16.9386866248014	2.33274739635276e-64	2.49235642873479e-62
AT1G49240	ACT8	Member of a subclass of actins composed of ACT2 and ACT8. Its mRNA is strongly expressed in strongly expressed in leaves; roots, stems, flowers, pollen, and siliques. However, protein expression, assayed by a ACT8:GUS fusion reporter, is very low in pollen.	6425.05624691598	1.78489383501758	0.105402860541542	16.9340170261708	2.52541777147936e-64	2.68408276235764e-62
AT1G51760	IAA-ALANINE RESISTANT 3	encodes a member of the six Arabidopsis IAA-amino acid conjugate hydrolase subfamily and conjugates and conjugates IAA-Ala in vitro. Gene is expressed most strongly in roots; stems, and flowers. The mRNA is cell-to-cell mobile.	2341.72123070452	2.12813523505838	0.125867347633838	16.9077626172703	3.94399988407074e-64	4.16995821076229e-62
AT2G24180	CYP71B6	Encodes a cytochrome P450 monooxygenase that converts indole-3-acetonitrile to indole-3-aldehyde / indole-3-carboxylic acid and cyanide. The mRNA is cell-to-cell mobile.	2475.03831305872	2.80570327070922	0.166156739788036	16.885883017977	5.71547322749107e-64	6.0116117366875e-62
AT5G61010	ATEXO70E2	A member of EXO70 gene family; putative exocyst subunits, conserved in land plants. Arabidopsis thaliana contains 23 putative EXO70 genes, which can be classified into eight clusters on the phylogenetic tree.	1317.84597455745	2.28101049009419	0.135093105287938	16.8847291298281	5.82831955896832e-64	6.09870551788953e-62
ATMG01190	ATP SYNTHASE SUBUNIT 1	ATPase subunit 1	512.343237042859	5.04738565056005	0.299341057307438	16.8616550497987	8.61427026094252e-64	8.9676762203658e-62
AT4G01010	ATCNGC13	member of Cyclic nucleotide gated channel family	257.039145235741	5.77487223980027	0.342896163931545	16.841460614745	1.21207387040675e-63	1.25536222292128e-61
AT4G27740	-	Yippee family putative zinc-binding protein;(source:Araport11)	218.583305718013	4.68884758365021	0.278473951812819	16.8376523302326	1.29264077795974e-63	1.33201054784684e-61
AT5G25930	HAESA-LIKE 3	LRR transmembrane receptor kinase. Binds SCREW phyotocytokine signaling peptides during plant immune response.	2489.63536357918	3.40557309352412	0.202281940520096	16.8357742899237	1.33431498159426e-63	1.36800980436179e-61
AT2G22470	AGP2	Encodes arabinogalactan-protein (AGP2).	6457.9120093231	3.71099490748187	0.220439531929624	16.8345254365111	1.3627658379646e-63	1.39015811611464e-61
AT5G41610	ARABIDOPSIS THALIANA CATION/H+ EXCHANGER 18	member of Putative Na+/H+ antiporter family	1228.60678064801	3.66609572924192	0.21781650085082	16.8311203004441	1.44344884213444e-63	1.46510057476645e-61
AT2G32020	-	Acyl-CoA N-acyltransferases (NAT) superfamily protein;(source:Araport11)	737.448895637696	3.08506767571002	0.183641154326659	16.79943521931	2.46378780690224e-63	2.48830310846346e-61
AT3G16150	ASPARAGINASE B1	Encodes an asparaginase that catalyzes the degradation of L-asparagine to L-aspartic acid and ammonia. The mRNA is cell-to-cell mobile.	2731.22813182716	4.80070968890444	0.286244861013251	16.7713393068817	3.95492979874678e-63	3.97450865913662e-61
AT5G66052	-	transmembrane protein;(source:Araport11)	1406.50087715139	4.5355384987624	0.270612715282349	16.7602564204352	4.76564411635224e-63	4.76564411635224e-61
AT4G38540	-	FAD/NAD(P)-binding oxidoreductase family protein;(source:Araport11)	2980.78818714231	2.49843152208976	0.149102571127629	16.7564616974388	5.07969331185613e-63	5.05479285444507e-61
AT5G37260	CIR1	Encodes a MYB family transcription factor Circadian 1 (CIR1). Involved in circadian regulation in Arabidopsis.	955.22742009395	2.30690438431475	0.137718193301628	16.7509050838491	5.57712815231399e-63	5.52271714594995e-61
AT2G36307	LITTLE ZIPPER 4	Has been identified as a translated small open reading frame by ribosome profiling.	325.45859903223	-4.75302657408883	0.283912728028402	-16.7411535477668	6.57024894789569e-63	6.47456571079041e-61
AT5G17760	-	P-loop containing nucleoside triphosphate hydrolases superfamily protein;(source:Araport11)	3354.51191836713	2.73038304309187	0.163122628765161	16.738223652726	6.90172274313198e-63	6.76835612007629e-61
AT1G72520	ARABIDOPSIS THALIANA LIPOXYGENASE 4	13-lipoxygenase that is induced by or abiotic stresses and triggers defense respones.	356.050132942641	6.07123590553398	0.362756926735185	16.7363748507165	7.1194088190676e-63	6.94826918399386e-61
AT1G56300	DJC53	Chaperone DnaJ-domain superfamily protein;(source:Araport11)	269.896647812016	3.2162593031609	0.192849590122708	16.6775532222517	1.90878407727672e-62	1.853986448264e-60
AT5G17650	GLYCINE AND PROLINE RICH PROTEIN 4	glycine/proline-rich protein;(source:Araport11)	1052.72599175954	5.95514592633506	0.357268312423822	16.6685533512151	2.21900240983934e-62	2.14503566284469e-60
AT4G02380	ARABIDOPSIS THALIANA LATE EMBRYOGENENSIS ABUNDANT LIKE 5	Encodes AtLEA5 (late embryogenesis abundant like protein). Also known as SENESCENCE-ASSOCIATED GENE 21 (SAG21). Has a role on oxidative stress tolerance. mRNA levels are elevated in response to various stresses.	8389.20219202684	3.93241607092373	0.235966562156532	16.6651411750242	2.34933246310497e-62	2.26025824649436e-60
AT3G04220	-	Target of miR825/825. Mutants have decreased resistance to fungal pathogens.	206.523958589085	5.26885814388575	0.316275421019442	16.6590819068481	2.59984678242904e-62	2.48947592845799e-60
AT1G66880	-	Protein kinase superfamily protein;(source:Araport11)	1127.64138428824	2.21787823897598	0.133283997405453	16.6402440064064	3.56163822854281e-62	3.39442516616991e-60
AT4G21750	ATML1	Encodes a homeobox protein similar to GL2. It is expressed in both the apical and basal daughter cells of the zygote as well as their progeny. Expression is detected starting the two-celled stage of embryo development and is later restricted to the outermost; epidermal cell layer from its inception. Its promoter is highly modular with each region contributing to specific aspects of the gene's spa…	333.57182574891	-3.25440211167797	0.195782068959954	-16.622574932251	4.78333053411896e-62	4.53745840386051e-60
AT2G39200	ATMLO12	A member of a large family of seven-transmembrane domain proteins specific to plants; homologs of the barley mildew resistance locus o (MLO) protein. The Arabidopsis genome contains 15 genes encoding MLO proteins, with localization in plasma membrane. Phylogenetic analysis revealed four clades of closely-related AtMLO genes. ATMLO6 belongs to the clade IV, with AtMLO2, AtMLO3 and AtMLO12. The gen…	1355.54218328344	5.99935234079843	0.361285193486447	16.6055859718577	6.34970470562853e-62	5.99530258252369e-60
AT5G56750	N-MYC DOWNREGULATED-LIKE 1	AGB1/AGG dimmer interacting protein; response to water deficit.	1379.33279851408	2.10964070063676	0.127049671260602	16.6048497387255	6.42809123961888e-62	6.04121537797515e-60
ATMG01360	COX1	cytochrome c oxidase subunit 1	367.737194529143	4.50041802145143	0.271144510180294	16.5978577934657	7.22228629051568e-62	6.75633233628886e-60
AT4G39640	GAMMA-GLUTAMYL TRANSPEPTIDASE 1	The gene encodes a gamma-glutamyltransferase (AKA gamma-glutamyl transpeptidase; EC 2.3.2.2) that is located in vascular tissues (predominantly phloem) of leaves and is involved in the degradation of glutathione. The encoded enzyme also mitigates oxidative stress by metabolizing GSSG (oxidized form of GSH - glutathione) in the apoplast.	733.632482405219	5.42430960463307	0.326965951669569	16.589830154899	8.25534827296507e-62	7.68731972207298e-60
AT3G30775	ARABIDOPSIS THALIANA PROLINE OXIDASE	Encodes a proline oxidase that is predicted to localize to the inner mitochondrial membrane; its mRNA expression induced by high levels of Al and by osmotic stress. The promoter contains an L-proline-inducible element.	4064.66581442379	4.25978454141524	0.256975145214441	16.5766402733639	1.02818670811898e-61	9.53068044512117e-60
AT2G38860	DJ-1E	Encodes protease I (pfpI)-like protein YLS5; has very low glyoxalase activity.	3277.51280869025	3.25540041037143	0.196450179757299	16.5711246199584	1.1269816764308e-61	1.0398967287066e-59
AT5G54500	FLAVODOXIN-LIKE QUINONE REDUCTASE 1	Encodes a flavin mononucleotide-binding flavodoxin-like quinone reductase that is a primary auxin-response gene.	12651.2808591091	2.73365347650113	0.165249133906882	16.5426190859284	1.80979718529058e-61	1.66239288965605e-59
AT5G48410	ARABIDOPSIS THALIANA GLUTAMATE RECEPTOR 1.3	member of Putative ligand-gated ion channel subunit family	380.352584258902	5.19530564133146	0.314259502724535	16.5318967168526	2.16230998696208e-61	1.97724742051037e-59
AT4G16680	-	P-loop containing nucleoside triphosphate hydrolases superfamily protein;(source:Araport11)	5514.94609184463	5.21648253694176	0.316420393137632	16.4859239482481	4.6315985126731e-61	4.2162085115365e-59
AT2G16900	-	phospholipase-like protein (PEARLI 4) family protein;(source:Araport11)	1643.693888711	3.08355113654423	0.187301388085867	16.4630447646795	6.76122121075282e-61	6.12735672224474e-59
AT4G36945	-	PLC-like phosphodiesterases superfamily protein;(source:Araport11)	387.344595206621	2.72201287093279	0.165513506285314	16.4458655491265	8.97923447665401e-61	8.10126488338118e-59
AT4G20460	-	NAD(P)-binding Rossmann-fold superfamily protein;(source:Araport11)	294.630803256972	3.05624133312274	0.185940023667869	16.4367050882056	1.04445206039787e-60	9.38158266640567e-59
AT1G15430	-	hypothetical protein (DUF1644);(source:Araport11)	944.842890748233	2.20121694798858	0.134026523064757	16.4237413435326	1.29339804754331e-60	1.15665111740658e-58
AT1G66270	BGLU21	BGLU21 encodes a beta-glucosidase that has a high level of activity against the naturally occuring secondary metabolite scopolin. Recombinant BGLU21 produced in insect cells shows lower levels of activity using the structurally similar substrates esculin (33%) and 4-MU-glucoside (9%). BGLU21 is glycosylated in planta and has a C-terminal ER retention signal. Transcript analysis as well as protein…	1990.48375572767	-3.997753113363	0.243582357228482	-16.412326240907	1.56107807115078e-60	1.38990723001583e-58
AT1G62300	ATWRKY6	Encodes a transcription factor WRKY6. Regulates Phosphate1 (Pho1) expression in response to low phosphate (Pi) stress. Together with WRKY28 and WRKY41 plays a role redundant to WRKY51 in the suppression of RPW8.1	4834.8777987554	3.26717441065192	0.199391216045994	16.385748958461	2.41772577232084e-60	2.14322415624948e-58
AT2G43150	EXT21	Proline-rich extensin-like family protein;(source:Araport11)	2979.83678058269	2.57122056291573	0.156924971518732	16.3850312543074	2.44643210247572e-60	2.1592422469677e-58
AT1G28380	NECROTIC SPOTTED LESIONS 1	This gene is predicted to encode a protein involved in negatively regulating salicylic acid-related defense responses and cell death programs. nsl1 mutants develop necrotic lesions spontaneously and show other features of a defense response; such as higher levels of SA and disease resistance-related transcripts, in the absence of a biotic stimulus. The NSL1 protein is predicted to have a MACPF do…	1062.47617953687	2.92272079336888	0.178419682462811	16.3811567929345	2.6073675337711e-60	2.29132298422308e-58
AT1G79380	RGLG4	Encodes a ubiquitin ligase that is an essential upstream modulator of JA signaling in response to various stimuli.	1218.78546947376	2.1411756390584	0.130752900883148	16.375740993861	2.85015032504823e-60	2.4938815344172e-58
AT3G16030	CALLUS EXPRESSION OF RBCS 101	lectin protein kinase family protein;(source:Araport11)	668.787044148851	3.41179761788202	0.208849327593423	16.336167596019	5.45773668164719e-60	4.75502380418189e-58
AT1G34355	ATPS1	Encodes PS1 (Parallel Spindle 1). Mutations in PS1 lead to diploid male spores; diploid pollen grains, and spontaneous triploid plants in the next generation. Female meiosis is not affected in the mutants.	640.064078861852	-3.35689393492957	0.205563905008376	-16.3301720445172	6.02143085090249e-60	5.22371992621028e-58
AT5G40480	EMB3012	embryo defective 3012;(source:Araport11)	1980.09763715732	-1.48374427099365	0.0908637752724531	-16.3293266931148	6.10544305169939e-60	5.27406357231905e-58
AT4G15120	VQ27	VQ motif-containing protein;(source:Araport11)	727.457421462026	3.15249374212849	0.193143712203427	16.322010725403	6.8830616993383e-60	5.92059968205795e-58
AT1G03740	-	Protein kinase superfamily protein;(source:Araport11)	904.118194104062	2.00638447276744	0.123002900539491	16.3116842283185	8.15138336864446e-60	6.98198659845918e-58
AT5G55560	-	Protein kinase superfamily protein;(source:Araport11)	451.988312413149	3.17866260806994	0.194960131595906	16.3041673292381	9.21866484203622e-60	7.86297883585442e-58
AT4G26120	-	Ankyrin repeat family protein / BTB/POZ domain-containing protein;(source:Araport11)	290.498838464675	4.47476523276053	0.274774816518463	16.2852087009213	1.25699624035492e-59	1.0676578945274e-57
AT2G40095	-	Alpha/beta hydrolase related protein;(source:Araport11)	620.919466871697	2.58371675575652	0.158670639020808	16.2835214611929	1.29214471845558e-59	1.09293907436034e-57
AT2G37040	ATPAL1	Encodes PAL1; a phenylalanine ammonia-lyase. Arabidopsis has four PALs: AT2G37040 (PAL1), AT3G53260 (PAL2), AT5G04230 (PAL3) and AT3G10340 (PAL4).	8085.38284085078	2.96128247295807	0.181994925102152	16.2712365264907	1.57935901863484e-59	1.33033145553059e-57
AT1G68410	-	Protein phosphatase 2C family protein;(source:Araport11)	2215.34459570663	2.56583241147235	0.157760727783816	16.2640756512507	1.77525959225297e-59	1.48916403812956e-57
AT1G28600	GGL2	GDSL-motif esterase/acyltransferase/lipase. Enzyme group with broad substrate specificity that may catalyze acyltransfer or hydrolase reactions with lipid and non-lipid substrates.	398.814865849211	4.86637608212178	0.299346018875841	16.2566921731476	2.00261846368743e-59	1.67001832611566e-57
AT1G32170	XTH30	xyloglucan endotransglycosylase-related protein (XTR4) The mRNA is cell-to-cell mobile.	1078.69352835086	2.87331870390822	0.176748383587953	16.2565486913118	2.00731266784345e-59	1.67001832611566e-57
AT4G39330	ATCAD9	Member of a family of cinnamyl alcohol dehydrogenases (CAD) that normally catalyze the last steps of monolignol biosynthesis however the catalytic activity for this putative CAD has not been demonstrated. Expressed predominantly in lignified tissues.	3584.349390507	-2.74751092860117	0.169165097871327	-16.2415945320531	2.56177791858337e-59	2.12261598968337e-57
AT5G11510	ATMYB3R4	Arabidopsis thaliana putative c-myb-like transcription factor MYB3R-4. Functions in powdery mildew induced host endoreduplication at the site of infection. Activates mitotic gene expression; cytokinin response.	729.951229861525	-2.57904710315713	0.159207374705905	-16.1992942093371	5.10091498513446e-59	4.20929163407437e-57
AT5G51600	ARABIDOPSIS THALIANA MICROTUBULE-ASSOCIATED PROTEIN 65-3	Mutant has defective roots. Essential for giant cell ontogenesis. Role in organizing the mitotic microtubule array during both early and late mitosis in all plant organs.	559.209346055506	-2.96104127593744	0.182796374932124	-16.1985776634626	5.16069425736037e-59	4.24138030058362e-57
AT5G48480	-	Lactoylglutathione lyase / glyoxalase I family protein;(source:Araport11)	2140.34865361739	-2.31491825387977	0.142945991884217	-16.1943558078551	5.5273526461888e-59	4.52440559345293e-57
AT4G01360	BPS3	Encodes a protein related to BYPASS1 (BPS1). Regulates production of mobile compound: bps signal.	414.928643100286	5.46546313713015	0.337825835422214	16.1783456564221	7.16950493478106e-59	5.84501807935966e-57
AT2G20562	TAX2	Encodes a putative signalling peptide with similarity to TAX1. No known function has been demonstrated yet.	175.936839571852	5.77181514669499	0.357448421500673	16.1472671286761	1.18705581357702e-58	9.63889320624543e-57
AT4G06410	NALNCFL7	The natural antisense long non-coding RNA of FL7. nalncFL7 suppresses RNA accumulation of FL7. nalncFL7 is a negetive regulator of plant immunity to Phytophthora capsici (PMID:36269178).	3562.74651474261	5.8298500305913	0.361122461695525	16.1436926499096	1.25785455467642e-58	1.01730866374228e-56
AT4G31800	ARABIDOPSIS THALIANA WRKY DNA-BINDING PROTEIN 18	Pathogen-induced transcription factor. Binds W-box sequences in vitro. Forms protein complexes with itself and with WRKY40 and WRKY60. Constitutive expression of WRKY18 enhanced resistance to P. syringae; but its coexpression with WRKY40 or WRKY60 made plants more susceptible to both P. syringae and B. cinerea. WRKY18, WRKY40, and WRKY60 have partially redundant roles in response to the hemibiotr…	2564.13496608588	3.21600480946665	0.199233827756041	16.1418612777174	1.29574207517692e-58	1.04379222722585e-56
AT5G09290	-	Inositol monophosphatase family protein;(source:Araport11)	351.994903250986	5.32943492702867	0.330469841362122	16.1268420291	1.65257267228667e-58	1.3259772825067e-56
AT1G68620	CARBOXYLESTERASE6	alpha/beta-Hydrolases superfamily protein;(source:Araport11)	1091.0872519443	3.93859342727715	0.244244832250049	16.1255957433931	1.68625120814138e-58	1.3476732096563e-56
AT3G63380	ACA12	ATPase E1-E2 type family protein / haloacid dehalogenase-like hydrolase family protein;(source:Araport11)	3869.28082471414	5.31660331204395	0.3297170529771	16.1247447289698	1.7096402609091e-58	1.36100773711587e-56
AT1G70250	GLYCOSYLPHOSPHATIDYLINOSITOL-ANCHORED LIPID PROTEIN TRANSFER 32	Encodes a Protease inhibitor/seed storage/LTP family protein.	321.832711078887	3.25384047430629	0.201904055431593	16.1157757200609	1.97667850110068e-58	1.56744428016968e-56
AT2G33560	BMF2	Encodes BUBR1. May have the spindle assembly checkpoint protein functions conserved from yeast to humans.	253.606638663585	-3.13760812273448	0.19494019313694	-16.0952345036942	2.75525595213453e-58	2.17633057697786e-56
AT2G01340	AT17.1	Encodes a protein whose expression is responsive to nematode infection; PADRE protein up-regulated after infection by S. sclerotiorun.	927.249715195258	1.93792643359741	0.120642971531959	16.0633181443483	4.61204876653743e-58	3.62886007599651e-56
AT4G13370	CORD3	Member of a novel; plant specific family of microtubule associated proteins.	282.98447413933	-3.25795129981691	0.202829070102167	-16.0625461536448	4.6698189647288e-58	3.66012837776041e-56
AT3G48850	MITOCHONDRIAL PHOSPHATE TRANSPORTER 2	Encodes a mitochondrial phosphate transporter. Modulates plant responses to salt stress.	341.726354609424	6.01713536418211	0.374649715707628	16.0606964636744	4.81118594191418e-58	3.75642594695607e-56
AT1G01480	1-AMINO-CYCLOPROPANE-1-CARBOXYLATE SYNTHASE 2	a member of the 1-aminocyclopropane-1-carboxylate (ACC) synthase (S-adenosyl-L-methionine methylthioadenosine-lyase; EC 4.4.1.14) gene family, isolated from a flower-specific cDNA library. Plays a key role in the establishment of stomatal density and cluster on the leaf epidermis in response to drought.	2650.40952926289	4.19611109608546	0.261399831643528	16.0524628868458	5.49399444162856e-58	4.27310678793333e-56
AT3G19660	-	hypothetical protein;(source:Araport11)	365.126270440181	3.61774252161527	0.22557309949675	16.0380051064883	6.93463375331811e-58	5.3730177554335e-56
AT2G23320	ATWRKY15	Encodes WRKY DNA-binding protein 15 (WRKY15).	6612.27573529213	2.74580328025339	0.171223848301851	16.0363366872401	7.12342184680418e-58	5.4983065965827e-56
AT3G30720	DEG6	QQS is an orphan gene that arose recently in the Arabidopsis thaliana lineage. It was first identified in a screen for genes with altered expression pattern in SS3 mutants which make an abundance of starch. Overexpression of QQS in Arabidopsis increases protein content and decreases total starch content. Thus it appears to function to modulate carbon/nitrogen allocation in Arabidopsis. Over expre…	500.576297862508	-7.85602182845669	0.490343796297314	-16.0214565530942	9.05051426047481e-58	6.95929695028934e-56
AT5G59820	ATZAT12	Encodes a zinc finger protein involved in high light and cold acclimation. Overexpression of this putative transcription factor increases the expression level of 9 cold-responsive genes and represses the expression level of 15 cold-responsive genes; including CBF genes. Also, lines overexpressing this gene exhibits a small but reproducible increase in freeze tolerance. Because of the repression o…	5364.40062146449	4.71751097684731	0.294520605725824	16.0175922673436	9.63078732034191e-58	7.37754651331852e-56
AT5G18150	-	Methyltransferase-related protein;(source:Araport11)	378.576441380191	2.66272524301655	0.166415539384064	16.0004603708993	1.26833728064776e-57	9.67941608915398e-56
AT2G29720	CTF2B	Encodes CTF2B.	403.309557988652	2.90443857393308	0.181991530171099	15.9591964043737	2.45876780809963e-57	1.86940024361133e-55
AT1G75900	GGL13	GDSL-motif esterase/acyltransferase/lipase. Enzyme group with broad substrate specificity that may catalyze acyltransfer or hydrolase reactions with lipid and non-lipid substrates.	457.58339259587	-3.68125354459914	0.230949966372327	-15.9396149842446	3.36420136853612e-57	2.5482570067643e-55
AT5G17380	2-HYDROXY-PHYTANOYL-COA LYASE	Encodes a 2-hydroxy-phytanoyl-CoA lyase that is involved in phytol degradation by alpha-oxidation of fatty acids.	3741.19974706248	2.28465088217342	0.143425487923657	15.9291832661535	3.9751535181587e-57	2.99983704158444e-55
AT1G45145	ATH5	encodes a cytosolic thioredoxin that reduces disulfide bridges of target proteins by the reversible formation of a disulfide bridge between two neighboring Cys residues present in the active site. Thioredoxins have been found to regulate a variety of biological reactions in prokaryotic and eukaryotic cells. Thioredoxin which regulates the S-nitrosylation pattern of the TIRK receptor; essential in…	4003.17198448291	4.37436579395508	0.274769583486886	15.9201238304598	4.59466678417889e-57	3.45450873032709e-55
AT4G19880	-	Glutathione S-transferase family protein;(source:Araport11)	7942.26023757663	2.48068650794398	0.155827297282858	15.9194605258476	4.64363400585652e-57	3.47844170918403e-55
AT5G60680	-	transcription initiation factor TFIID subunit (Protein of unknown function; DUF584);(source:Araport11)	383.791886522445	-2.532411887436	0.159145181309339	-15.912589162933	5.18251477571811e-57	3.86783271864256e-55
AT1G30040	ATGA2OX2	Encodes a gibberellin 2-oxidase that acts on C-19 gibberellins. AtGA2OX2 expression is responsive to cytokinin and KNOX activities.	2353.9921790152	2.38986892714141	0.150275689833909	15.9032304545253	6.01797997578634e-57	4.47490818712317e-55
AT1G12520	ATCCS	Copper-zinc superoxide dismutase copper chaperone (delivers copper to the Cu-Zn superoxide dismutase). Localized to the chloroplast. Expressed in roots and shoots. Up-regulated in response to copper and senescence. The AtACC activates all three CuZnSOD activities located in three different subcellular compartments. Contains three domains; central, ATX-1 like and C-terminal. ATX-1 like domain esse…	1585.65567581724	3.16097218130973	0.198847928981466	15.8964299879852	6.70800978347278e-57	4.96980286877728e-55
AT4G04890	PDF2	Encodes a homeodomain protein that is expressed in the LI layer of the vegetative; floral and inflorescence meristems. Binds to the L1 box promoter element which is required in some proteins for L1 specific expression.	1018.09326741461	-2.61709711109335	0.164652916898348	-15.894629505465	6.90353995008296e-57	5.09606767224306e-55
AT1G08830	ATSOD1	Encodes a cytosolic copper/zinc superoxide dismutase CSD1 that can detoxify superoxide radicals. Its expression is affected by miR398-directed mRNA cleavage. Regulated by biotic and abiotic stress. Activation of CSD1 in the cytoplasm involves both a CCS-dependent and -independent pathway.	4121.3751662627	3.54342352390147	0.223138947066414	15.8798971245787	8.73215013394532e-57	6.42255969996703e-55
AT2G20960	PEARLI4	phospholipase-like protein (PEARLI 4) family protein;(source:Araport11)	1054.60446996847	3.63703476252493	0.22912312730236	15.8737129915539	9.63673523890467e-57	7.06230055414314e-55
AT5G03240	POLYUBIQUITIN 3	encodes ubiquitin that is attached to proteins destined for degradation. UBQ3 is most homologous with UBQ4; and is expressed in higher levels in vegetative tissue but lower levels in flowers than UBQ4. UBQ3 encodes different number of ubiquitins in different ecotypes. UBQ3 transcript level is modulated by UV-B and light/dark treatments.	31132.4292769747	3.27595409839493	0.206819269697455	15.8396947401814	1.6562288623337e-56	1.20940452897029e-54
AT3G07870	F-BOX PROTEIN92	FBX92 is an F-box containing protein. Overexpression produces plants with smaller leaves while reduced expression is correlated with increased leaf size and increased rates of cell proliferation.	1073.24153927338	2.36306180600955	0.149916385398684	15.7625318921963	5.6330283118767e-56	4.09858332369523e-54
AT2G47500	-	P-loop nucleoside triphosphate hydrolases superfamily protein with CH (Calponin Homology) domain-containing protein;(source:Araport11)	459.576588568289	-2.91850273396937	0.185273115320264	-15.752435149182	6.60866816720588e-56	4.79128442122427e-54
AT3G51920	ATCML9	encodes a divergent member of calmodulin; which is an EF-hand family of Ca2+-binding proteins. This gene is expressed in leaves, flowers and siliques. The gene functionally complements yeast calmodulin 1 (CAM1) but only when selected against the plasmid harboring wild-type yeast sequences. Also the protein does not form formed a complex with a basic amphiphilic helical peptide in the presence of …	1513.91809040883	2.85374133058411	0.181211746690017	15.7481034354012	7.07721632097464e-56	5.11272211088204e-54
AT5G51630	-	Disease resistance protein (TIR-NBS-LRR class) family;(source:Araport11)	961.648792310176	2.83902938131093	0.180291769378933	15.746860719659	7.21764404774388e-56	5.19567993507804e-54
AT1G28260	-	Telomerase activating protein Est1;(source:Araport11)	932.582189322624	2.63340009351966	0.167520490001476	15.7198686172448	1.10552694580639e-55	7.9301049469504e-54
AT1G01490	ATHMP01	Heavy metal transport/detoxification superfamily protein;(source:Araport11)	1367.74641163847	1.72842999916199	0.110055811837246	15.7050315681469	1.39708130145971e-55	9.98617972522261e-54
AT3G47540	-	Chitinase family protein;(source:Araport11)	1212.30438883495	5.46479351027376	0.348093791469151	15.6991984465143	1.53165087168533e-55	1.09096535772674e-53
AT2G45170	ATATG8E	Involved in autophagy. Under nutrient starvation the protein localizes to autophagosomes. Involved in submergence (hypoxia) tolerance; ethanol induces autophagy.	4060.49309520319	4.04619840082953	0.25779104225007	15.6956516623433	1.61970767042924e-55	1.14965264719279e-53
AT5G02290	NAK	Encodes a candidate protein kinase NAK that is similar to the oncogenes met and abl.	1449.44001955456	2.43653323814221	0.155259432488243	15.6933024879291	1.68078885002355e-55	1.18885065001666e-53
AT1G74870	-	RING/U-box superfamily protein;(source:Araport11)	240.423693961113	3.71275541379844	0.236790319874175	15.6795067288702	2.08869936816616e-55	1.47224295742268e-53
AT2G34500	CYP710A1	Encodes a protein with C22-sterol desaturase activity. The enzyme was shown to catalyze in the presence of NADPH the conversion of &beta;-sitosterol to stigmasterol; but not that of 24-<i>epi</i>-campesterol to brassicasterol (unlike CYP710A2).	766.789398267232	4.59052597819676	0.293497439655155	15.6407700986776	3.84055297549407e-55	2.69768946029514e-53
AT1G74710	ARABIDOPSIS ISOCHORISMATE SYNTHASE 1	Encodes a protein with isochorismate synthase activity. Mutants fail to accumulate salicylic acid. Its function may be redundant with that of ICS2 (AT1G18870).	1925.37266459233	4.45846907557129	0.285110134091468	15.6377081782051	4.02971914344706e-55	2.82080340041294e-53
AT4G34150	CA2+-DEPENDENT LIPID BINDING PROTEIN 1	Interacts with AUTOPHAGY8 (ATG8) and PI(3)P (phospholipid found in autophagosomal membranes). Crucial role in augmenting phase separation of ALIX; facilitating the recruitment of ESCRT-III to the site of phagophore closure thereby ensuring efficient maturation of autophagosomes.	2927.19229903454	3.46743476199135	0.221771083058899	15.6351978543138	4.19170888628687e-55	2.92411307187709e-53
AT1G63090	ATPP2-A11	phloem protein 2-A11;(source:Araport11)	654.964411569649	2.28208810376584	0.146036338133385	15.6268510490961	4.77840744946456e-55	3.32197504192228e-53
AT3G58650	TON1 RECRUITING MOTIF 7	Encodes a member of the TRM superfamily; that plays a role in preprophase band formation during plant cell division and controls the robustness of the orientation of that cell division. Its transcription is regulated by the cell cycle and peaks at the G2/M transition.	417.455523995633	-3.22731801552968	0.206903160936317	-15.598205464454	7.48691888234227e-55	5.18718270687877e-53
AT4G05010	ATFBS3	F-box family protein; mutant is hypersensitive to salt stress.	244.843224931257	2.49189369569798	0.15989021928521	15.5850289457229	9.20216583995599e-55	6.35387641330294e-53
AT1G02920	ARABIDOPSIS GLUTATHIONE S-TRANSFERASE 11	Encodes glutathione transferase belonging to the phi class of GSTs. Naming convention according to Wagner et al. (2002).	9432.45039846627	4.02035964098613	0.258079200931616	15.5780071639768	1.02707074100518e-54	7.06763933640853e-53
AT4G17900	PLATZ11	PLATZ transcription factor family protein;(source:Araport11)	2321.82934489789	2.45111941635807	0.157369715293808	15.5755471234211	1.06735856714552e-54	7.32006044359934e-53
AT5G11670	ARABIDOPSIS THALIANA NADP-MALIC ENZYME 2	The malic enzyme (EC 1.1.1.40) encoded by AtNADP-ME2 is presumably a cytosolic enzyme involved in malate metabolism and possibly assisting the oxidative pentose phosphate pathway. AtNADP-ME2 counts for the major part of NADP-ME activity in mature tissues of Arabidopsis.	6266.71500368031	2.1720473225982	0.13945440258997	15.5753227023212	1.07111130899097e-54	7.32106382913022e-53
AT4G24230	ACBP3	acyl-CoA-binding protein ACBP3. Localized extracellularly in transiently expressed tobacco BY-2 cells and onion epidermal cells. Binds arachidonyl-CoA with high affinity. Microarray data shows up-regulation of many biotic- and abiotic-stress-related genes in an ACBP3 OE-1 in comparison to wild type.	1345.37887960306	3.37456780987437	0.217003869026644	15.5507264686605	1.57311250551739e-54	1.07161690812091e-52
AT5G39660	CDF2	Dof-type zinc finger domain-containing protein; identical to H-protein promoter binding factor-2a GI:3386546 from (Arabidopsis thaliana). Interacts with LKP2 and FKF1, but its overexpression does not change flowering time under short or long day conditions.	1875.50174103977	3.59370540157512	0.231359211722892	15.5330119549311	2.07405026506082e-54	1.40813446089413e-52
AT1G16630	-	transmembrane protein;(source:Araport11)	527.321552883963	-2.96605931834418	0.191362598676535	-15.4996814364848	3.48616344329556e-54	2.35897059663e-52
AT3G47730	A. THALIANA ABC2 HOMOLOG 1	member of ATH subfamily	6463.85560340593	3.60487365027408	0.232695517389402	15.4918053029855	3.94067687522809e-54	2.65766579957243e-52
AT2G37750	-	hypothetical protein;(source:Araport11)	1182.00278274197	5.59726961181302	0.362371953014126	15.4461998652385	8.00244549107946e-54	5.37912726718255e-52
AT3G10340	PAL4	Encodes PAL4; a putative a phenylalanine ammonia-lyase. Arabidopsis has four PALs: AT2G37040 (PAL1), AT3G53260 (PAL2), AT5G04230 (PAL3) and AT3G10340 (PAL4).	774.34263784353	3.03000580991419	0.196234913998688	15.4407069984215	8.71398118373366e-54	5.83807980296347e-52
AT5G08790	ANAC081	induced by wounding; belongs to a large family of putative transcriptional activators with NAC domain.	13681.5594956342	2.89095583441049	0.187294337204171	15.4353616749183	9.4668237866388e-54	6.32159614699893e-52
AT1G03905	ABCI19	P-loop containing nucleoside triphosphate hydrolases superfamily protein;(source:Araport11)	363.699253926451	2.64978789660496	0.171828259012352	15.421141503939	1.18000048140131e-53	7.85377369588413e-52
AT3G10310	-	P-loop nucleoside triphosphate hydrolases superfamily protein with CH (Calponin Homology) domain-containing protein;(source:Araport11)	572.17739189999	-3.25949930581542	0.211447776338636	-15.415150550438	1.29468782597068e-53	8.58894211346563e-52
AT5G26340	ATSTP13	Encodes a protein with high affinity; hexose-specific/H+ symporter activity. The activity of the transporter appears to be negatively regulated by phosphorylation. Importantly, microarray analysis, as well as the study of the expression of this gene in mutants involved in programmed cell death (PCD) demonstrated a tight correlation between this gene's expression and PCD.	4999.09906291261	3.36057970733744	0.218276552417903	15.3959720827155	1.7418700799527e-53	1.15179031345407e-51
AT3G21690	-	MATE efflux family protein;(source:Araport11)	1826.17397281405	3.45910794792136	0.224774190604066	15.389257719604	1.93236279530601e-53	1.27360275145169e-51
AT1G73965	CLAVATA3/ESR-RELATED 13	Member of a large family of putative ligands homologous to the Clavata3 gene. Consists of a single exon. Can partially replace CLV3 function in vivo.	277.547288965016	3.01937366084444	0.19629002718316	15.3822061373858	2.15478678885158e-53	1.41560426581512e-51
AT4G26850	GDP-L-GALACTOSE PHOSPHORYLASE	Encodes a novel protein involved in ascorbate biosynthesis; which was shown to catalyze the transfer of GMP from GDP-galactose to a variety of hexose-1-phosphate acceptors. Recessive mutation has a reduced amount of vitamin C, lower level of non-photochemical quenching, and reduced rate of conversion of violaxanthin to zeaxanthin in high light.	1781.14886911172	1.63684210577093	0.106482981389697	15.3718658550755	2.52783082254906e-53	1.65532147412084e-51
AT3G49780	ATPSK3 (FORMER SYMBOL)	Phytosulfokine 3 precursor; coding for a unique plant peptide growth factor. Plants overexpressing this gene (under a 35S promoter), develop normal cotyledons and hypocotyls but their growth, in particular that of their roots, was faster than that of wildtype. Expression is controlled by miPEP858a/miR858a.	2801.53952007956	4.69485483387223	0.305700786887098	15.3576799120446	3.14634342585003e-53	2.05372255770918e-51
AT5G15510	TPXL5	TPX2 (targeting protein for Xklp2) protein family;(source:Araport11)	423.215656789244	-2.71687451631419	0.177032110721844	-15.3467893775666	3.72154343534727e-53	2.42138883774197e-51
AT1G75000	ELO HOMOLOG 3	ELO family protein; fatty acid elongase which takes part in the elongation of LCFAs to VLCFAs; putative mediator of NOS.	516.086730398648	5.14859961964953	0.335620651990984	15.3405327982851	4.09817472984668e-53	2.65792162990056e-51
AT3G55270	AOD13	Encodes MAP kinase phosphatase 1 (MKP1). Loss of MKP1 results in hypersensitivity to acute UV-B stress; but without impairing UV-B acclimation.	2822.74551293812	1.81244410574548	0.118268757233077	15.3247920088788	5.22214355971717e-53	3.37609918032671e-51
AT4G23190	AT-RLK3	Encodes putative receptor-like protein kinase that is induced by the soil-borne vascular bacteria; Ralstonia solanacearum. Naming convention from Chen et al 2003 (PMID 14756307)	647.957948186566	3.2684457854765	0.213439778261329	15.3131989364921	6.24170040357444e-53	4.0224291489702e-51
AT5G55520	-	kinesin-like protein;(source:Araport11)	481.197378560854	-2.93522007280299	0.191719847181178	-15.3099437327903	6.56206769711521e-53	4.21550551428604e-51
AT1G69570	CDF5	CDF5 is a circadian regulated transcript that is antiphasic with respect to its natural antisense transcript (NAT) FLORE (AT1G69572).CDF5 transcript accumulation delays flowering. CDF5 links circadian oscillation and photoperiodism.	346.369263290209	6.07485584452044	0.397000800547419	15.3018730343715	7.42875296051759e-53	4.75721404096237e-51
AT5G28050	GSDA	Specifically deaminates (de)guanosine to produce xanthosine with high specificity; which is further converted to xanthine, a key intermediate in purine metabolism and nitrogen recycling.	2095.80259111822	2.0150288337921	0.131687410657213	15.3016057019854	7.4593328602402e-53	4.76177537933573e-51
AT1G22280	PAPP2C	Encodes a phytochrome-associated protein; PAPP2C (phytochrome-associated protein phosphatase type 2C). PAPP2C interacts in the nucleus with phyA (phytochrome A) and phyB. Functions as a regulator of phytochrome-interacting factor PIF3 by dephosphorylating phytochromes in the nucleus.	3054.43468659943	2.28296578199425	0.149259155468313	15.2953148825695	8.21624750755496e-53	5.22852114117134e-51
AT5G47070	PBL19	Encodes a member of the RLCK VII-4 subfamily of receptor-like cytoplasmic kinases that has been shown to phosphorylate MAPKKK5 Ser-599 and MEKK1 Ser-603; both players in PRR-mediated resistance to bacterial and fungal pathogens.	1037.54173608763	3.05956186336119	0.200125154602839	15.2882423473105	9.15887974518748e-53	5.81016433835331e-51
AT5G54730	ARABIDOPSIS THALIANA HOMOLOG OF YEAST AUTOPHAGY 18 (ATG18) F	yeast autophagy 18 F-like protein;(source:Araport11)	1277.38085757767	2.44462309036915	0.160064287674145	15.2727577518469	1.16155078782661e-52	7.34563270806235e-51
AT1G08940	-	Phosphoglycerate mutase family protein;(source:Araport11)	742.270251055764	2.01154722094749	0.131804708576878	15.2615732978478	1.37883278857873e-52	8.6926414932137e-51
AT1G75020	LPAT4	lysophosphatidyl acyltransferase 4;(source:Araport11)	517.875727788392	2.90577372798525	0.190625547241084	15.2433594029782	1.82253477000152e-52	1.14543206907216e-50
AT5G24810	ABC1K11	Increased tendency to retain introns in smeb mutants under normal or chilling stress condition.	2828.21676988902	2.78197731555624	0.182541124189675	15.2402771041639	1.91058336673158e-52	1.19706303532874e-50
AT5G61820	NOD19	P1-interacting host factor required for robust virus infection.	9773.59363729875	3.60025886232233	0.236288862347998	15.2366845671295	2.01856567219373e-52	1.2608271737087e-50
AT5G38895	-	RING/U-box superfamily protein;(source:Araport11)	454.549870319081	2.80928117106676	0.184409825545346	15.2339017878197	2.10636722020676e-52	1.31163357577292e-50
AT5G28646	WAVE-DAMPENED 2	Encodes a novel protein. The wvd2 gain-of-function mutant has impaired cell expansion and root waving; and changed root skewing.	759.365958884427	3.78159060356187	0.248321619661459	15.2285999451734	2.28430909697088e-52	1.41808791035195e-50
AT2G46150	-	Late embryogenesis abundant (LEA) hydroxyproline-rich glycoprotein family;(source:Araport11)	387.040402331188	-3.04690545378861	0.200298304806384	-15.2118384463307	2.95136937331189e-52	1.82660970360461e-50
AT5G48657	NOI10	Member of the RIN4-like/NOI family; upregulated after spider mite feeding.	520.406235772157	6.3623831158907	0.418354210688418	15.2081249652565	3.12362228554874e-52	1.9273414102322e-50
AT5G54080	ATHGO	Encodes a homogentisate 1;2-dioxygenase that can convert homogentisate to malylacetoacetate and is likely to be involved in tyrosine catabolism.	1981.05119955368	3.13454806617971	0.206155031437448	15.2048099157396	3.2858312579377e-52	2.02128407685258e-50
AT5G40760	G6PD6	Encodes a cytosolic glucose-6-phosphate dehydrogenase that is insensitive to reduction by DTT and whose mRNA is expressed ubiquitously. The mRNA is cell-to-cell mobile.	2504.99081072442	1.47076530933397	0.0967418755894529	15.2029852674711	3.37866420983517e-52	2.072111282769e-50
AT3G44750	ATHD2A	Encodes a histone deacetylase. Controls the development of adaxial/abaxial leaf polarity. Two lines with RNAi-directed against this gene show reduced Agrobacterium-mediated DNA transformation of the roots. Involved in development of the vascular tissue of the stem by affecting cell proliferation and differentiation.	3579.07809277492	-1.17763437550088	0.0774654278528588	-15.2020637869287	3.42653435363295e-52	2.09513998128762e-50
AT1G77450	ANAC032	NAC domain transcriptional regulator that is induced by ROS in roots where it regulates the expression of downstream genes such as MYB30.	1794.01129073141	3.01478822115006	0.198906760428147	15.1567911249508	6.83269792004522e-52	4.16527831161916e-50
AT2G23810	TET8	Member of TETRASPANIN family. Plays a role intracellular traffiking of glycosyl inositol phosphoceramides (GIPCs).	7150.92337734584	3.74508642416811	0.24711018999609	15.1555321301294	6.96490170926222e-52	4.2331588232941e-50
AT5G58120	DANGEROUS MIX 10	DM10 is a singleton TIR-NLR; and causal QTL responsible for severe hybrid necrosis.	297.720016625749	4.18529376341927	0.27620261896354	15.1529836289197	7.24035962076784e-52	4.38744180004738e-50
AT4G36648	-	other_RNA;(source:Araport11)	5380.43933691262	2.18837513485581	0.144518843747528	15.1424899210989	8.49360601665655e-52	5.13155363506333e-50
AT1G08050	-	Zinc finger (C3HC4-type RING finger) family protein;(source:Araport11)	986.655329312921	3.7363248755044	0.246820610627998	15.1378155414083	9.11927744361537e-52	5.49321460253389e-50
AT5G02780	GLUTATHIONE TRANSFERASE LAMBDA 1	Encodes a member of the lambda family of glutathione transferases. It has thiol transferase activity and self S-glutathionylation activity in vitro.	1907.69795480505	5.63054488215785	0.372071298034226	15.132972932623	9.81589082000908e-52	5.89534271142557e-50
AT1G14980	CHAPERONIN 10	Encodes mitochondrial-localized chaperonin 10 that complements the E.coli groES mutant. Its mRNA is upregulated in response to heat shock treatment and is expressed uniformly in various organs.	3740.10551256098	-1.49015586198203	0.0985130096786459	-15.1264880328293	1.0832407384324e-51	6.48666282896101e-50
AT2G37110	-	PLAC8 family protein;(source:Araport11)	6946.50586863137	2.90060338808667	0.191895454071786	15.1155398762161	1.2791839013918e-51	7.63748035242752e-50
ATMG00090	RIBOSOMAL PROTEIN US3M	ribosomal protein S3	288.827496280414	3.99415897865908	0.264483494784968	15.1017324612503	1.5773394659634e-51	9.39002673286128e-50
AT2G16630	FOCL1	Pollen Ole e 1 allergen and extensin family protein;(source:Araport11)	233.385758578473	-3.43824927812718	0.227715306787454	-15.0988939945807	1.64672364064046e-51	9.77441225292438e-50
AT1G05060	-	coiled-coil protein;(source:Araport11)	5501.65360087593	4.62419230579418	0.30628074804538	15.0978875926901	1.67204725096733e-51	9.89578985266379e-50
AT5G62470	ATMYB96	Encodes a R2R3 type Myb transcription factor whose expression is strongly induced by abscisic acid. Mediates abscisic acid signaling during drought stress response. Promotes seed fatty acid accumulation.	699.500787701533	-3.00274375027006	0.19896536388134	-15.0917913132903	1.83394893286959e-51	1.08224312026897e-49
AT2G18690	-	transmembrane protein;(source:Araport11)	3477.85101934071	2.98722269875611	0.198012349715157	15.0860423759087	2.00089482931651e-51	1.17733811696015e-49
AT5G66480	-	bacteriophage N4 adsorption B protein;(source:Araport11)	447.331344317911	2.68803904476324	0.178255865891156	15.0796666989044	2.2037864114831e-51	1.29297295240194e-49
AT1G64950	CYP89A5	member of CYP89A The mRNA is cell-to-cell mobile.	3943.14141865707	3.29794070342259	0.218862283391793	15.0685657314414	2.60711522661523e-51	1.52519997407173e-49
AT4G18950	BHP	BHP1 is a Raf-like protein kinase involved in mediating blue light dependent stomatal opening.	4226.44299585828	3.53871165596003	0.234901518276567	15.0646606370319	2.76582187626441e-51	1.61339609448757e-49
AT3G53720	ATCHX20	member of Putative Na+/H+ antiporter family. Involved in the osmoregulation through K(+) fluxes and possibly pH modulation of an active endomembrane system in guard cells.	133.107604332547	4.70150685626577	0.312153909226553	15.0615024105097	2.90118221762797e-51	1.68750713518188e-49
AT3G13435	PROSCOOP 26	Cleaved by subtilases to produce SERINE RICH ENDOGENOUS PEPTIDES (SCOOP) proteins; which are involved in signaling. Protein induces low levels of ROS production.	244.829440126388	7.01764973765346	0.466226609289045	15.0520146165719	3.34878780894383e-51	1.94229692918742e-49
AT2G43680	IQ-DOMAIN 14	Member of IQ67 (CaM binding) domain containing family.	5103.50094208329	1.2932613581299	0.0859310029296785	15.0499972540556	3.45248632185834e-51	1.99673710352491e-49
AT1G20780	ARABIDOPSIS THALIANA PLANT U-BOX 44	Encodes a protein containing a U-box and an ARM domain. Homozygous mutant seedlings have a seedling lethal phenotype with widespread cell death lesions throughout the cotyledons and roots.	1127.42657727119	2.49888408298324	0.166127690266391	15.0419480279067	3.89905193957119e-51	2.24786593837703e-49
AT1G17745	3-PHOSPHOGLYCERATE DEHYDROGENASE	encodes a 3-Phosphoglycerate dehydrogenase The mRNA is cell-to-cell mobile.	2691.85158095544	1.8567104679405	0.123436869464911	15.0417818921462	3.90885062190686e-51	2.24786593837703e-49
AT5G24640	HRG2	H2O2 response gene; sensor/responder of H2O2, involved in maintaining embryonic root meristem activity.	1463.98342314536	4.78781712428711	0.318625094587814	15.0264910253877	4.92407588445173e-51	2.8236932331743e-49
AT2G48030	-	DNAse I-like superfamily protein;(source:Araport11)	302.752109871597	2.81903034839853	0.187652105996807	15.0226416773948	5.21858027037871e-51	2.9841459010898e-49
AT5G61560	PUB51	Plant U-box type E3 ubiquitin ligase (PUB).	994.194206530632	3.28932245006396	0.219252546880117	15.0024366734608	7.07726821407718e-51	4.03563327937547e-49
AT3G55430	-	O-Glycosyl hydrolases family 17 protein;(source:Araport11)	8513.05115939546	2.882777401712	0.192293660764273	14.9915363317458	8.34014645398994e-51	4.74243621893546e-49
AT3G08590	2,3-BIPHOSPHOGLYCERATE-INDEPENDENT PHOSPHOGLYCERATE MUTASE 2	Encodes a 2;3-biphosphoglycerate-independent phosphoglycerate mutase that is involved in pollen development and stomatal movement.	7253.68317378052	1.01992468597178	0.0680746441529094	14.9824460878682	9.56315257165983e-51	5.42268148616465e-49
AT4G22590	TPPG	Haloacid dehalogenase-like hydrolase (HAD) superfamily protein;(source:Araport11)	2697.31914179074	3.38111082324596	0.225710281457889	14.9798706616596	9.94103082133571e-51	5.62125141150738e-49
AT2G45920	-	U-box domain-containing protein;(source:Araport11)	3149.90796916644	3.23296538085664	0.215985273882725	14.968452815038	1.18035372153812e-50	6.65588348533993e-49
AT1G12940	ATNRT2.5	member of High affinity nitrate transporter family	160.507986293035	5.35109339472324	0.357516116540985	14.9674186621173	1.19884882013809e-50	6.74144904398982e-49
AT1G75750	GASA1	GA-responsive GAST1 protein homolog regulated by BR and GA antagonistically. Possibly involved in cell elongation based on expression data The mRNA is cell-to-cell mobile.	696.573044472844	4.47495600676288	0.299333103006019	14.9497531740514	1.56327524045167e-50	8.76643297822345e-49
AT2G15090	3-KETOACYL-COA SYNTHASE 8	Encodes KCS8; a member of the 3-ketoacyl-CoA synthase family involved in the biosynthesis of VLCFA (very long chain fatty acids). The mRNA is cell-to-cell mobile.	1299.00629973824	-2.11282642442361	0.141349730114845	-14.9475094342731	1.61683858935427e-50	9.041824618152e-49
AT5G01910	-	myelin transcription factor;(source:Araport11)	215.886703444062	-3.27707767004277	0.219310899276052	-14.9426119762421	1.74018318922106e-50	9.70486778604053e-49
AT5G49450	ATBZIP1	Encodes a transcription activator is a positive regulator of plant tolerance to salt; osmotic and drought stresses.	2101.73245288869	3.78629258860953	0.253431975398417	14.9400744821452	1.80773069860927e-50	1.00539542963748e-48
AT4G13340	LEUCINE-RICH REPEAT/EXTENSIN 3	Leucine rich extensin protein involved in cell wall biogenesis and organization. Interacts with several members of the RALF family of ligand peptides.	2639.55297581943	2.19462207497479	0.147112020150872	14.9180337046835	2.51578194477339e-50	1.39536539559836e-48
AT4G26470	-	Calcium-binding EF-hand family protein;(source:Araport11)	365.761175018093	4.46649343515934	0.299491381633263	14.913595879793	2.68873910683527e-50	1.4851848931906e-48
AT4G24160	-	Encodes a soluble lysophosphatidic acid acyltransferase with additional triacylglycerol lipase and phosphatidylcholine hydrolyzing enzymatic activities. Plays a pivotal role in maintaining the lipid homeostasis by regulating both phospholipid and neutral lipid levels.	3757.06391097185	2.88127022560723	0.193198714849953	14.9135061682214	2.69235488026671e-50	1.4851848931906e-48
AT3G14680	CYP72A14	putative cytochrome P450	1834.28718520535	4.91750126939799	0.329765000170811	14.9121382404161	2.74809190001182e-50	1.51182291518266e-48
AT1G72120	ATNPF5.14	Major facilitator superfamily protein;(source:Araport11)	563.525066778655	2.62672653005422	0.176150223457068	14.9118546573653	2.75978962927188e-50	1.51415485065457e-48
AT1G16540	ABA DEFICIENT 3	Encodes molybdenum cofactor sulfurase. Involved in Moco biosynthesis. Involved in the conversion of ABA-aldehyde to ABA; the last step of abscisic acid (ABA) biosynthesis. <i>sir</i> loss-of-function mutants are resistant to sirtinol, a modulator of auxin signaling.N terminal domain is similar to bacterial NifS suggesting a common mechanism for sulphur mobilization and transfer. Also involved in …	960.34230881635	2.32522675699761	0.156037627048282	14.9017054474824	3.21273097287929e-50	1.7579094002547e-48
AT4G04490	CRK36	Encodes a cysteine-rich receptor-like protein kinase.	1086.05999743291	5.33934488850302	0.358538838305096	14.8919567925847	3.7172868232888e-50	2.02851942238609e-48
AT5G27610	ALWAYS EARLY 1	protein ALWAYS EARLY 1;(source:Araport11)	556.182125603632	1.85763471928784	0.124833468617541	14.8809028528974	4.38541274205101e-50	2.38669915988299e-48
AT3G23570	-	alpha/beta-Hydrolases superfamily protein;(source:Araport11)	750.160935170011	1.62466420942516	0.109182220872376	14.8803000749018	4.42510318210576e-50	2.40186081809484e-48
AT1G17147	VQ1	VQ motif-containing protein;(source:Araport11)	193.923401852178	4.61862502655275	0.310760348487951	14.8623370034991	5.78706566206935e-50	3.13273154506688e-48
AT3G18250	-	Putative membrane lipoprotein;(source:Araport11)	202.293387676564	4.40831069254236	0.297008862294722	14.8423540580011	7.79710483660592e-50	4.20960713252926e-48
AT1G68440	-	Transmembrane protein;(source:Araport11). Expression induced by abiotic stressors such as ABA; drought, heat, light, NaCl, osmotic stress and wounding.	1104.97656550408	2.78132330339242	0.1874969564272	14.8339650754402	8.83560776903237e-50	4.75763495255589e-48
AT4G18010	5PTASE2	Encodes an inositol polyphosphate 5-phosphatase that appears to have Type I activity. It can dephosphorylate IP3(inositol(1;4,5)P3) and IP4 (inositol(1,3,4,5)P4), but it does not appear to be active against phosphatidylinositol 4,5 bisphosphate. Overexpression of this gene renders plants insensitive to ABA in germination and growth assays.	490.663611665935	4.46322457357044	0.301095422333545	14.8232893711224	1.03585210293555e-49	5.56290944169092e-48
AT4G37490	CYC1	Cyclin-dependent protein kinase CYCB1;1. Functions as an effector of growth control at G2/M. Regulated by TCP20.	433.929185463222	-2.61686447935524	0.176709623280984	-14.8088396702323	1.28438327223047e-49	6.87941436049564e-48
AT5G45110	ATNPR3	Encodes NPR3; a paralog of NPR1. Involved in negative regulation of defense responses against bacterial and oomycete pathogens. npr3 mutants has elevated level of PR1 expression. Interacts with TGA2, TGA3, TGA5 and TGA6 in yeast two hybrid assays. NPR3 and NPR4 are receptors for the immune signal salicylic acid. The mRNA is cell-to-cell mobile.	2378.2581610535	2.53241797754082	0.171055405257614	14.8046650366115	1.36666142752444e-49	7.3008492049332e-48
AT4G22530	-	S-adenosyl-L-methionine-dependent methyltransferases superfamily protein;(source:Araport11)	1092.26116584044	2.40010986263719	0.162277092159514	14.7901951575392	1.69461742198927e-49	9.029063954431e-48
AT4G36990	ARABIDOPSIS THALIANA CLASS B HEAT SHOCK FACTOR B1	Encodes a protein whose sequence is similar to heat shock factors that regulate the expression of heat shock proteins. Transcript level is increased in response to heat shock. However; overexpression of this gene did not result in the increase of decrease of heat shock proteins.	8854.31689136364	2.04390909850745	0.138300378474458	14.7787672098448	2.00808059176811e-49	1.06712136159405e-47
AT3G55660	ATROPGEF6	Encodes a member of KPP-like gene family; homolog of KPP (kinase partner protein) gene in tomato. Also a member of the RopGEF (guanine nucleotide exchange factor) family, containing the novel PRONE domain (plant-specific Rop nucleotide exchanger), which is exclusively active towards members of the Rop subfamily.	355.759383573963	-3.37993228318223	0.228969176448994	-14.7615165307421	2.59382024477155e-49	1.37479245349511e-47
AT5G27330	-	Prefoldin chaperone subunit family protein;(source:Araport11)	3114.70393353283	-1.22597629179556	0.0830673196540444	-14.7588281035364	2.69930394456402e-49	1.426975783194e-47
AT4G19510	-	Disease resistance protein (TIR-NBS-LRR class);(source:Araport11)	836.703545840623	2.28653671412055	0.154978685391152	14.7538786275644	2.90479424182851e-49	1.53161878205503e-47
AT1G01340	ACBK1	member of Cyclic nucleotide gated channel family; regulated by Bacillus amyloliquefaciens under high calcium stress.	941.954588786442	4.96667959008488	0.337079499692019	14.7344457156926	3.87362481891863e-49	2.0371653840427e-47
AT4G13710	ATPLL25	Pectate lyase	227.560658630527	-4.8657422557681	0.330461883741412	-14.7240649985993	4.5167348916325e-49	2.36924336692867e-47
AT1G32230	ARABIDOPSIS THALIANA P8 (INTERACTING PROTEIN)	Encodes a protein belonging to the (ADP-ribosyl)transferase domain-containing subfamily of WWE protein-protein interaction domain protein family. Superoxide radicals are necessary and sufficient to propagate cell death or lesion formation in rcd1 mutants. Without stress treatment; RCD1 is localized in the nucleus. Under high salt or oxidative stress, RCD1 is found not only in the nucleus but also…	25258.5944606994	3.36688784743844	0.228761677135482	14.7178840861725	4.94904436717478e-49	2.58931960447546e-47
AT4G26690	GDPDL3	Glycerophosphoryl diester phosphodiesterase-like protein involved in cell wall cellulose accumulation and pectin linking. Impacts root hair; trichome and epidermal cell development.	2780.64173782916	2.40065309564667	0.163145911730299	14.7147609779842	5.18290377138253e-49	2.704702996377e-47
AT1G23440	-	Peptidase C15; pyroglutamyl peptidase I-like protein;(source:Araport11)	2242.5527945864	2.68157178092494	0.182333388253725	14.7069706026272	5.81530607789648e-49	3.02694136875124e-47
AT5G65207	-	hypothetical protein;(source:Araport11)	513.632743950822	4.15817279693547	0.282759799096849	14.7056717758921	5.92797044770668e-49	3.06544947976405e-47
AT3G20340	-	Expression of the gene is downregulated in the presence of paraquat; an inducer of photoxidative stress.	346.991649721751	8.3010753520239	0.56448332563629	14.7056165789607	5.93280623998168e-49	3.06544947976405e-47
AT3G52360	-	transmembrane protein;(source:Araport11)	1295.79572240725	2.30835019670178	0.156970867382916	14.7055962369806	5.93458938693238e-49	3.06544947976405e-47
AT5G22630	ADT5	Encodes a plastid-localized arogenate dehydratase involved in phenylalanine biosynthesis. Not less than six genes encoding ADT were identified in the Arabidopsis genome: ADT1 [At1g11790]; ADT2 [At3g07630]; ADT3 [At2g27820]; ADT4 [At3g44720]; ADT5 [At5g22630]; and ADT6 [At1g08250]. The mRNA is cell-to-cell mobile.	1325.03843545645	1.92138470924679	0.130954426718266	14.6721631135115	9.71963851747215e-49	5.00783405849453e-47
AT1G18370	ARABIDOPSIS NPK1-ACTIVATING KINESIN 1	Encodes a kinesin HINKEL. Required for cytokinesis in pollen. Mutant has cytokinesis defects; seedling lethal.	1168.74119376158	-3.07711955642905	0.210002084846856	-14.6528047979764	1.29267353582807e-48	6.64336019678728e-47
AT4G37030	-	membrane protein;(source:Araport11)	2536.82332311851	4.79343295863276	0.327593558271437	14.6322564580498	1.74889264998228e-48	8.96528302894959e-47
AT3G10815	BCA2ZINC FINGER ATL 3	RING/U-box superfamily protein;(source:Araport11)	341.739186965712	5.7245320605494	0.391835602326136	14.6095250828808	2.44214382919274e-48	1.24875364565775e-46
AT1G71330	ATNAP5	member of NAP subfamily	262.594941147294	3.58911222595632	0.245778577204202	14.6030311786464	2.68631016681709e-48	1.37015317553736e-46
AT5G66460	ATMAN7	Encodes a endo-beta-mannanase involved in seed germination and silique dehiscence.	420.726194067168	-2.6061605978355	0.178548514288911	-14.596372354118	2.96191888347899e-48	1.50694118633142e-46
AT3G28210	PMZ	Encodes a putative zinc finger protein (PMZ).	4010.04776154536	3.67699595580317	0.252124304163925	14.5840599064677	3.54775403653112e-48	1.80048517353954e-46
AT5G41550	-	Disease resistance protein (TIR-NBS-LRR class) family;(source:Araport11)	326.478457846143	3.51290516355057	0.240908667474758	14.581896120108	3.66202473319633e-48	1.8538429447353e-46
AT1G61560	ATMLO6	A member of a large family of seven-transmembrane domain proteins specific to plants; homologs of the barley mildew resistance locus o (MLO) protein. The Arabidopsis genome contains 15 genes encoding MLO proteins, with localization in plasma membrane. Phylogenetic analysis revealed four clades of closely-related AtMLO genes. ATMLO6 belongs to the clade IV, with AtMLO2, AtMLO3 and AtMLO12. The gen…	284.39829779879	4.26093935975381	0.292331124551071	14.5757293763956	4.00818734649435e-48	2.02403490382675e-46
AT5G41080	ATGDPD2	Encodes a member of the glycerophosphodiester phosphodiesterase (GDPD) family.	4800.36581256297	4.48194569863391	0.307530679351517	14.5739791167661	4.1122398985655e-48	2.07142605312356e-46
AT2G23530	-	Zinc-finger domain of monoamine-oxidase A repressor R1;(source:Araport11)	234.881171465833	-2.72283818724354	0.187062223110243	-14.555788667383	5.36634513889783e-48	2.69645560197094e-46
AT5G57350	AHA3	member of Plasma membrane H+-ATPase family	3474.7754493698	2.70956598213383	0.186302959478718	14.5438697791773	6.38771409144362e-48	3.20174311250137e-46
AT1G56710	PGL1	Pectin lyase-like superfamily protein;(source:Araport11)	662.802645321155	4.34810317184851	0.299032337734278	14.5405784698518	6.70238656252461e-48	3.3511932812623e-46
AT2G20900	ATDGK5	diacylglycerol kinase 5;(source:Araport11)	1394.51449010481	2.10372736263098	0.144784115992955	14.5300977818129	7.81088590891176e-48	3.8958472715211e-46
AT2G02010	GAD4	Glutamate Decarboxylase (GAD); together with GAD1; GAD2 and GAD5 important contributors to ROS homeostasis in guard cells likely via a Ca2+-mediated pathway.	1465.19774975352	5.71524620057994	0.393530439388217	14.5230092225264	8.66224718735804e-48	4.30989259567079e-46
AT4G17800	AHL23	Putative AT-hook DNA-binding family protein;(source:Araport11)	873.961610493952	1.79989055305735	0.123957637635254	14.5202069625878	9.0237382058974e-48	4.47877470855055e-46
AT3G57330	ACA11	Lesion mimic phenotype when mutation in the gene is combined with a mutation in ACA4. Lesion mimic phenotype of double knockout can be suppressed by nutritional supplements that increase anion levels (e.g. 15 mM nitrate; chloride, or phosphate.)ACA8 and ACA10, as well as ACA4 and ACA11, are critical in maintaining low resting cytosol Ca2+ level (DOI:10.1093/plphys/kiad047)	2076.11767450986	1.80766338441692	0.124526834777193	14.5162557745184	9.55909040310979e-48	4.73291549227144e-46
AT5G11970	-	ABC family ABC transporter; putative (DUF3511);(source:Araport11)	639.602809013581	1.59484407789736	0.109902336564735	14.5114665233524	1.02505362321091e-47	5.06291692242856e-46
AT4G34180	CYCLASE1	Encodes a cyclase-family protein that is a negative regulator of cell death that regulates pathogen-induced symptom development.	2937.63449955922	2.00686237074165	0.138316035661389	14.5092531111479	1.05867005838959e-47	5.21626266633706e-46
AT1G55260	GLYCOSYLPHOSPHATIDYLINOSITOL-ANCHORED LIPID PROTEIN TRANSFER 6	Bifunctional inhibitor/lipid-transfer protein/seed storage 2S albumin superfamily protein;(source:Araport11)	566.614232786549	-2.959877104784	0.204075195950015	-14.5038552627874	1.14532252693543e-47	5.62955140358091e-46
AT2G28890	PLL4	Encodes a protein phosphatase 2C like gene; similar to POL. Involved in leaf development. Knockout mutants have abnormally shaped leaves.	1119.96937512359	2.35506188192363	0.162447073986959	14.4974102895364	1.25807503368882e-47	6.16882202509251e-46
AT3G54620	ARABIDOPSIS THALIANA BASIC LEUCINE ZIPPER 25	bZIP transcription factor-like protein mRNA	2794.37741701883	2.555510208493	0.176281161501138	14.4967856277513	1.26957382455735e-47	6.21020449120825e-46
AT5G14760	AO	At5g14760 encodes for L-aspartate oxidase involved in the early steps of NAD biosynthesis. In contrary to the EC 1.4.3.16 (l-aspartate oxidase - deaminating) the enzyme catalyzes the reaction L-aspartate + O2 = iminoaspartate (alpha-iminosuccinate) + H2O2. Flavoenzyme-encoding gene.	904.687613811553	2.11723890839694	0.146337984821665	14.4681431207155	1.92601802863299e-47	9.39859759164655e-46
AT3G14690	CYP72A15	putative cytochrome P450The mRNA is cell-to-cell mobile.	6104.80836206159	4.20515402414606	0.29079534106719	14.4608713768025	2.14070433191056e-47	1.04211745654159e-45
AT3G26910	-	hydroxyproline-rich glycoprotein family protein;(source:Araport11)	1305.31647781307	2.39317672746561	0.165592085051493	14.452241039911	2.4266003762315e-47	1.17846860376793e-45
AT3G58750	CITRATE SYNTHASE 2	Encodes a peroxisomal citrate synthase that is expressed throughout seedling and shoot development.	4524.43423238321	2.50183320543695	0.173144845745227	14.449365758876	2.53004853266701e-47	1.22577530341624e-45
AT5G13750	ZIFL1	zinc induced facilitator-like 1;(source:Araport11)	3491.5138465471	3.35386563043395	0.232241180101012	14.4413046341532	2.84407235460002e-47	1.37463497139001e-45
AT4G00330	CALMODULIN-BINDING RECEPTOR-LIKE CYTOPLASMIC KINASE 2	high overall homology to CRCK1	996.774847224684	3.09767350603839	0.214566077166333	14.4369210033003	3.03082070483224e-47	1.46141710945593e-45
AT1G71697	ATCK1	Encodes choline kinase. mRNA levels are increased in response to wounding. The mRNA is cell-to-cell mobile.	1438.69920441603	4.46308416420247	0.309288726523766	14.4301546789793	3.3433049919455e-47	1.60827230655198e-45
AT4G30600	-	signal recognition particle receptor alpha subunit family protein;(source:Araport11)	3864.24428784835	1.49476358009012	0.103605901531801	14.4273980341874	3.4796235288664e-47	1.6698902514418e-45
AT2G39570	ACR9	Encodes a ACT domain-containing protein. The ACT domain; named after bacterial aspartate kinase, chorismate mutase and TyrA (prephenate dehydrogenase), is a regulatory domain that serves as an amino acid-binding site in feedback-regulated amino acid metabolic enzymes.	2422.32725130296	1.87127432384704	0.129754510402296	14.4216514558552	3.78183906643667e-47	1.81064464737416e-45
AT4G18050	ABCB9	P-glycoprotein 9;(source:Araport11)	454.105290590012	4.65279298569686	0.322934404343004	14.4078578284738	4.61813103354448e-47	2.20583670543419e-45
AT3G53160	UDP-GLUCOSYL TRANSFERASE 73C7	UGT73C7 is induced by pathogen infection. It glycosylates p-coumaric acid and ferulic acid to modulate phenylpropanoid metabolism and induce innate immune response.	967.195528684813	3.48273833701948	0.241938370226766	14.3951467216843	5.55069657627728e-47	2.64505024644199e-45
AT2G35690	ACX5	Encodes an acyl-CoA oxidase. Involved in jasmonate biosynthesis. Expressed uniformly in seedlings and throughout development.	513.390974553867	1.8031834547458	0.125320159320385	14.3886144457884	6.10058561749166e-47	2.90027840831571e-45
AT2G20610	ABERRANT LATERAL ROOT FORMATION 1	Confers auxin overproduction. Mutants have an over-proliferation of lateral roots. Encodes a C-S lyase involved in converting S-alkylthiohydroximate to thiohydroximate in glucosinolate biosynthesis. Induced in epidermal cells attacked by powdery mildew. The RTY enzyme is expected to function as a dimer (or a higher order multimeric complex); as all RTY-related enzymes with a defined crystal struc…	865.578369604175	1.63315726930281	0.11354941724318	14.3827886479171	6.63656232899267e-47	3.14771531024653e-45
AT5G56550	ATOXS3	Encodes OXIDATIVE STRESS 3 (OXS3), involved in tolerance to heavy metals and oxidative stress.	995.547316246795	3.15498653110039	0.219438515082495	14.3775422920371	7.15920513538555e-47	3.38768914331764e-45
AT1G66600	ABA OVERLY SENSITIVE MUTANT 3	A member of WRKY Transcription Factor; Group III. Involved in the regulation of plant responses to ABA and drought stress.	906.543132982971	4.4901463990749	0.31234541266313	14.3755797813416	7.36506836726654e-47	3.47699739198862e-45
AT3G47340	ARABIDOPSIS THALIANA GLUTAMINE-DEPENDENT ASPARAGINE SYNTHASE 1	encodes a glutamine-dependent asparagine synthetase; the predicted ASN1 peptide contains a purF-type glutamine-binding domain, and is expressed predominantly in shoot tissues, where light has a negative effect on its mRNA accumulation. Expression is induced within 3 hours of dark treatment, in senescing leaves and treatment with exogenous photosynthesis inhibitor. Induction of gene expression was…	1167.17972190918	5.90260534329467	0.410634212272669	14.3743632821691	7.49562337220154e-47	3.53042121706941e-45
AT4G34980	SLP2	Serine protease similar to subtilisin.	843.987849580534	-2.73447768613893	0.190354067896506	-14.365218019011	8.55371096439596e-47	4.01945214299162e-45
AT1G69880	ATH8	thioredoxin H-type 8;(source:Araport11)	3967.13639903135	3.89192642323473	0.271111559448797	14.3554425755489	9.84947441420374e-47	4.61765197709783e-45
AT4G33040	ROXY21	Encodes a member of the CC-type glutaredoxin (ROXY) family that has been shown to interact with the transcription factor TGA2.	247.793483138884	3.63390402716026	0.253204940870026	14.351631586153	1.04059968908826e-46	4.86732112638056e-45
AT1G77890	ATG14A	One of a pair of paralogs (the other is AT4G08540)that is a subunit of the lass III phosphatidylinositol 3-kinase (PI3K) complex but is not essential for PI3P biosynthesis.	897.206989231845	2.8420126027534	0.198086097465871	14.3473602595611	1.10670086406872e-46	5.16460403232068e-45
AT5G39670	CALMODULIN-LIKE 46	Calmodulin like protein involved in negative regulation of pattern triggered immunity.	657.008285668622	4.48812272172129	0.313602970228429	14.3114802721803	1.85521935068806e-46	8.63783321535955e-45
AT1G21680	-	DPP6 N-terminal domain-like protein;(source:Araport11)	1485.55751032701	2.94815193109163	0.206028687417953	14.3094244206437	1.91088291374946e-46	8.87664145288651e-45
AT1G59590	ZCF37	ZCF37 mRNA; complete cds The mRNA is cell-to-cell mobile.	1027.89423472584	3.61832212871247	0.252911622669496	14.3066660619266	1.98818678459129e-46	9.21465564548018e-45
AT1G03290	-	ELKS/Rab6-interacting/CAST family protein;(source:Araport11)	1547.16643552853	1.81898475610596	0.127303871989189	14.2885265599811	2.5801071431143e-46	1.19307915729431e-44
AT2G46600	-	Calcium-binding EF-hand family protein;(source:Araport11)	357.232147743421	3.68755391156765	0.258149595958858	14.2845620109177	2.7312120351406e-46	1.2600819162126e-44
AT3G19150	ACK1	Kip-related protein (KRP) gene; encodes CDK (cyclin-dependent kinase) inhibitor (CKI), negative regulator of cell division. Binds to D type cyclins. A member of seven KRP genes found in Arabidopsis thaliana. Differential expression patterns for distinct KRPs were revealed by in situ hybridization. KRP6 appears to be targeted for degradation by RHF1a and RHF2a to allow mitotic divisions during gam…	388.760671265604	3.30634906776523	0.231712964556567	14.2691587157958	3.40663410197636e-46	1.56813315805261e-44
AT2G41100	ARABIDOPSIS THALIANA CALMODULIN LIKE 4	encodes a calmodulin-like protein; with six potential calcium binding domains. Calcium binding shown by Ca(2+)-specific shift in electrophoretic mobility. Expression induced by touch and darkness. Expression may also be developmentally controlled. Expression in growing regions of roots, vascular tissue, root/shoot junctions, trichomes, branch points of the shoot, and regions of siliques and flowe…	12106.2566077086	4.80116811954546	0.336633190594057	14.262313561752	3.75786556184077e-46	1.72589753179565e-44
AT4G12600	SNU13	Modulates pre-mRNA splicing of RBOHD and ALD1 to regulate plant immunity. Interacts with U4/U6.U5 trisnRNP-specifc 27 K.	3513.28149615488	-1.24438453617756	0.0873053329167626	-14.2532477066889	4.27908775342454e-46	1.96084608114037e-44
AT4G11850	MATERNAL EFFECT EMBRYO ARREST 54	Encodes a phospholipase D (gamma) that is involved in aluminum tolerance and plays a role in membrane lipid modulation under Al stress.	2478.45326248077	1.81691624741884	0.127483529859213	14.252164569222	4.34598638888715e-46	1.98701629942363e-44
AT3G59350	CARK5	Pti-like protein. Interacts with CLV1 and functions in CLE peptide signaling pathway in root development. Membrane localization is dependent on palmytolation.	2804.84689540883	3.1816303068904	0.22354870387729	14.2323809161374	5.76838786909929e-46	2.63142188185878e-44
AT3G60140	BETA GLUCOSIDASE 30	Encodes a protein similar to beta-glucosidase and is a member of glycoside hydrolase family 1. Expression is induced after 24 hours of dark treatment; in senescing leaves and treatment with exogenous photosynthesis inhibitor. Induction of gene expression was suppressed in excised leaves supplied with sugar. The authors suggest that the gene's expression pattern is responding to the level of sugar…	17400.3730687931	5.41897695369826	0.381115828414117	14.2187139701006	7.01298826311525e-46	3.19201035294259e-44
AT3G44400	-	Disease resistance protein (TIR-NBS-LRR class) family;(source:Araport11)	367.992007044807	2.19227756939468	0.15420586279455	14.2165643359194	7.23171600944735e-46	3.28420212509577e-44
AT5G18780	-	F-box/RNI-like superfamily protein;(source:Araport11)	391.076112595209	2.2722097891686	0.159849030161855	14.2147236481064	7.42439462023613e-46	3.3641788122945e-44
AT1G76600	-	PADRE protein up-regulated after infection by S. sclerotiorun.	3290.87631023669	3.42946026429867	0.24127512083698	14.2138992715118	7.51233645774927e-46	3.39644610450579e-44
AT3G12500	ATHCHIB	encodes a basic chitinase involved in ethylene/jasmonic acid mediated signalling pathway during systemic acquired resistance based on expression analyses.	1724.65718264794	2.54605409947153	0.179143317396189	14.2123866883672	7.67639843794994e-46	3.46290862867519e-44
AT4G03100	-	Rho GTPase activating protein with PAK-box/P21-Rho-binding domain-containing protein;(source:Araport11)	582.468165305921	-2.59473185604821	0.182587128463656	-14.2109242742414	7.83840772401978e-46	3.52815247888252e-44
AT1G04680	PLL26	Pectate lyase	1481.2974960878	-3.64558261997755	0.256542998373596	-14.2104155759051	7.89555633780989e-46	3.54601313401639e-44
AT3G11900	ANT1	encodes an amino acid transporter that transports aromatic and neutral amino acids; IAA, and 2,4-D. Expressed in all tissues with highest abundance in flowers and cauline leaves. a member of a small gene family in Arabidopsis and represents a new class of amino acid transporters.	592.154819467205	2.43279421122927	0.171200916252033	14.2101705089465	7.92323565456438e-46	3.55058904608514e-44
AT2G43000	ANAC042	Encodes a NAC transcription factor induced by hydrogen peroxide (H2O2). Involved in senescence. Over expression of the gene strongly delays senescence and enhances tolerance to various abiotic stresses.	537.950826755065	5.09712112830368	0.359068315272046	14.1954077024086	9.78159015611021e-46	4.3737066116528e-44
AT1G35230	AGP5	Encodes arabinogalactan-protein (AGP5). The mRNA is cell-to-cell mobile.	148.88605985598	5.69724772497374	0.401424643154266	14.1925709398571	1.01854981736822e-45	4.54429918518129e-44
AT4G02290	ATGH9B13	glycosyl hydrolase 9B13;(source:Araport11)	1593.73293846635	-3.9928424068278	0.281375733645656	-14.1904291286757	1.05014141988725e-45	4.6749716718665e-44
AT5G17160	-	aspartic/glutamic acid-rich protein;(source:Araport11)	1304.45265405679	-2.42019346497514	0.170680736497861	-14.1796521074038	1.22452094260724e-45	5.43933810392273e-44
AT2G03760	ARABIDOPSIS THALIANA SULFOTRANSFERASE 1	Encodes a brassinosteroid sulfotransferase. In vitro experiements show that this enzyme has a preference for 24-epibrassinosteroids; particularly 24-epicathasterone, but does not act on castasterone and brassinolide. It also shows sulfating activity toward flavonoids. It is differentially expressed during development, being more abundant in young seedlings and actively growing cell cultures. Expr…	2300.86330806973	2.7844927783264	0.196395764219879	14.1779675818719	1.25426772939332e-45	5.55930893159047e-44
AT4G03415	2C-TYPE PROTEIN PHOSPHATASE 52	Encodes a myristoylated 2C-type protein phosphatase that interacts with AGB1 and is localized to the plasma membrane.	633.408325280799	-1.69563199425545	0.119667031588883	-14.1695834829496	1.41336308407552e-45	6.25082148294837e-44
AT2G41730	HRG1	H2O2 response gene; sensor/responder of H2O2, involved in maintaining embryonic root meristem activity. Expression in rosette leaves is activated by high concentration of boron.	2360.4797952554	3.75728214314554	0.265233113136734	14.1659617787187	1.48815434334884e-45	6.56728981956118e-44
AT2G40270	-	Protein kinase family protein;(source:Araport11)	846.151382264762	2.08642581655462	0.14730991377796	14.1635125772967	1.54095164529918e-45	6.78553544459291e-44
AT4G15760	MO1	Encodes a protein with similarity to monooxygenases that are known to degrade salicylic acid (SA).	4128.72169336553	2.78027181109936	0.196301114794742	14.1633011814859	1.54559514331925e-45	6.79125138731185e-44
AT3G48780	ATSPT1	Encodes one of the two LCB2 subunits (LCB2a and LCB2b) of serine palmitoyltransferase; an enzyme involved in sphingolipid biosynthesis. LCB2a and LCB2b are functional redundant. Double mutants are gametophytic lethal. The mRNA is cell-to-cell mobile.	2442.8356703756	1.51134310724217	0.106778529556121	14.153998126073	1.76434303877362e-45	7.73567250261437e-44
AT3G54420	ATCHITIV	encodes an EP3 chitinase that is expressed during somatic embryogenesis in 'nursing' cells surrounding the embryos but not in embryos themselves. The gene is also expressed in mature pollen and growing pollen tubes until they enter the receptive synergid; but not in endosperm and integuments as in carrot. Post-embryonically, expression is found in hydathodes, stipules, root epidermis and emerging…	253.408265387619	3.61653871597156	0.255569925782958	14.1508775138233	1.84441292152618e-45	8.06930653167702e-44
AT5G63790	ANAC102	Encodes a member of the NAC family of transcription factors. ANAC102 appears to have a role in mediating response to low oxygen stress (hypoxia) in germinating seedlings. Its expression can be induced by beta-cyclocitral; an oxidized by-product of beta-carotene generated in the chloroplasts, mediates a protective retrograde response that lowers the levels of toxic peroxides and carbonyls, limitin…	12048.268705411	2.81270416893991	0.198883921798995	14.1424411963407	2.07943717415951e-45	9.07797303987917e-44
AT1G64280	ARABIDOPSIS NONEXPRESSER OF PR GENES 1	This gene is a key regulator of the salicylic acid (SA)-mediated systemic acquired resistance (SAR) pathway. It is similar to the transcription factor inhibitor I kappa B; and contains ankyrin repeats. It confers resistance to the pathogens Pseudomonas syringae and Peronospora parasitica in a dosage-dependent fashion. Although transgenic Arabidopsis plants overexpressing NPR1 acquire enhanced sen…	1082.57904605553	2.33305126793814	0.165053190882084	14.1351479209202	2.30648838594521e-45	1.0038307288777e-43
AT3G03870	-	transmembrane protein;(source:Araport11)	310.155198470919	4.62746476170415	0.327374917863187	14.1350620014146	2.3093051743147e-45	1.0038307288777e-43
AT2G32150	XMP-SPECIFIC PHOSPHATASE	Encodes a xanthosine monophosphate (XMP)phosphatase. Dephosphorylates XMP to xanthosine as an initial step in purine nucleotide catabolism.	3776.16002339378	5.23968091959371	0.370873788521681	14.1279353832992	2.55526481010471e-45	1.10837341122063e-43
AT1G55450	-	methyltransferase-like protein	772.550377387956	3.57335880094626	0.253185736066188	14.1135865569145	3.13233400487134e-45	1.35578636031745e-43
AT3G09270	ATGSTU8	Encodes glutathione transferase belonging to the tau class of GSTs. Naming convention according to Wagner et al. (2002).	2565.28084515112	1.7478024582811	0.123845095089801	14.1128113068487	3.16696610888472e-45	1.36785983000765e-43
AT4G25230	RIN2	RPM1 interacting protein 2; has a CUE domain which is sufficient for the interaction with RPM1.Positive regulator of RPM1 and PRS2 mediated hypersensitive response.Functions as ubiquitin ligase and binds to RPM1.	1896.7209851753	2.18429924838468	0.155049212300969	14.0877803632095	4.51531774357789e-45	1.94609236082019e-43
AT1G02230	ANAC004	NAC domain containing protein 4;(source:Araport11)	183.457843933038	4.86331606539715	0.345301715074628	14.0842511145538	4.74663856638407e-45	2.04145684105077e-43
AT5G01800	-	saposin B domain-containing protein;(source:Araport11)	1515.24436528757	1.77211308608288	0.125944868919445	14.0705461150333	5.76226944970963e-45	2.47302473211639e-43
AT4G38550	-	phospholipase-like protein (PEARLI 4) family protein;(source:Araport11)	1064.91367494246	4.11722598157298	0.292769109822691	14.0630477855621	6.40665101677442e-45	2.74377670127681e-43
AT1G12200	FLAVIN MONOOXYGENASE	Putative flavin monooxygenase.	3799.02019404752	1.95514096512262	0.139074674899672	14.0582098540447	6.85996069431419e-45	2.93173057041217e-43
AT1G80270	PENTATRICOPEPTIDE REPEAT 596	PENTATRICOPEPTIDE REPEAT 596;(source:Araport11)	1566.60943868027	-1.73164919269766	0.123211753325064	-14.0542533156649	7.25430025252203e-45	3.09374569592851e-43
AT1G17180	ATGSTU25	Encodes glutathione transferase belonging to the tau class of GSTs. Naming convention according to Wagner et al. (2002). Detoxification of the environmental pollutant 2;4,6-trinitrotoluene. Arabidopsis plant over-expressing At1g17180 were more resistant to TNT, removed more TNT from sterile and soil-based media, and had reduced levels of glutathione when grown in the presence of TNT.	19877.578644104	3.27464375186986	0.233090233287352	14.04882437881	7.83234449083774e-45	3.33326191119509e-43
AT4G12870	-	Gamma interferon responsive lysosomal thiol (GILT) reductase family protein;(source:Araport11)	189.824702042084	-4.34802295127458	0.309629017272445	-14.0426856293276	8.54134074893504e-45	3.62738948124229e-43
AT5G04720	ADR1-L2	Encodes a member of the ADR1 family nucleotide-binding leucine-rich repeat (NB-LRR) immune receptors. The mRNA is cell-to-cell mobile.	2688.95650862697	1.93825019599914	0.138052909615879	14.0399083321907	8.88274546547854e-45	3.76450381939905e-43
AT2G02060	-	Homeodomain-like superfamily protein;(source:Araport11)	202.377379178879	3.11085042032718	0.22185334647566	14.0221027527681	1.14180713601611e-44	4.82889267940145e-43
AT3G23890	ATTOPII	Encodes a topoisomerase II that is highly expressed in young seedlings. The protein is localized in the nucleus and gene expression levels are increased in proliferative tissues.	2787.39074830486	-2.90975336516964	0.207574728722952	-14.0178594141547	1.21215940464225e-44	5.11576630233632e-43
AT1G52315	IST1-LIKE 9	Regulator of Vps4 activity in the MVB pathway protein;(source:Araport11)	444.481687875467	6.24597819065896	0.445702374667004	14.0137871047366	1.2837273460034e-44	5.40656952777365e-43
AT2G46710	ROP GUANOSINE TRIPHOSPHATASE (GTPASE)-ACTIVATING PROTEIN 3	ROP (Rho of plant GTPases) family member Involved in cell wall patterning. Encodes ROP inactivator; regulates the formation of ROP-activated domains; these in turn determined the pattern of cell wall pits. Positively regulates pit formation, but negatively regulates pit size, required for periodic formation of secondary cell wall pits.	682.751206717784	1.7795591756827	0.127151870934459	13.9955406287335	1.65962807325531e-44	6.97524842382667e-43
AT3G22890	APS1	encodes ATP sulfurylase; the first enzyme in the sulfate assimilation pathway of Arabidopsis. It may also participate in selenium metabolism. The mRNA is cell-to-cell mobile.	7068.44691797247	1.80553770906837	0.129039239933529	13.9921601367029	1.74044145025555e-44	7.29978542152639e-43
AT4G32940	AEP3	Encodes a vacuolar processing enzyme belonging to a novel group of cysteine proteinases that is expressed in vegetative organs and is upregulated in association with various types of cell death and under stressed conditions. They are essential in processing seed storage proteins and for mediating the susceptible response of toxin-induced cell death.	4746.88870521877	2.47064561222616	0.176579475039487	13.9916919091172	1.75193926271069e-44	7.33285918206741e-43
AT5G35690	WSS1/SPRTN TYPE REPAIR PROTEASE B	WT-like growth phenotype mutants of WSS1B do not display hypersensitivities after treatment with DNA-Protein crosslink inducing agents like camptothecin or cis-platin.	5595.89451596251	3.47027417471373	0.248251636622008	13.9788571867408	2.09830320148675e-44	8.76451748769158e-43
AT5G17990	PAT1	Encodes the tryptophan biosynthetic enzyme phosphoribosylanthranilate transferase (PAT1; called trpD in bacteria). Converts anthranilate and phosphoribosylpyrophosphate into phosphoribosylanthranilate and inorganic pyrophosphate. The mRNA is cell-to-cell mobile.	1327.06295617179	1.44799289660065	0.103655636140653	13.9692635201798	2.40096603361361e-44	1.00081335692723e-42
AT1G11260	ATSTP1	Encodes a H+/hexose cotransporter. The mRNA is cell-to-cell mobile.	2695.73638074562	2.26081520759873	0.161848217813005	13.9687371177037	2.41877640286574e-44	1.00617133151997e-42
AT5G39050	PHENOLIC GLUCOSIDE MALONYLTRANSFERASE 1	Encodes a malonyltransferase that may play a role in phenolic xenobiotic detoxification.	4392.44177387109	3.46637577220085	0.248396969060329	13.95498417438	2.93366839514768e-44	1.21786233990793e-42
AT5G27550	-	P-loop containing nucleoside triphosphate hydrolases superfamily protein;(source:Araport11)	462.389506529861	-2.43458518197528	0.174465856682607	-13.9545079379305	2.95332955323067e-44	1.22352224348128e-42
AT3G04730	IAA16	early auxin-induced (IAA16)	9993.46583345558	2.70671429486689	0.194172918701986	13.9397106092901	3.63410723260941e-44	1.50249239963281e-42
AT3G62150	ABCB21	Encodes a facultative transporter controlling auxin concentrations in plant cells.	964.733974442231	3.76702596162582	0.270426565356724	13.9299404873803	4.1670256572554e-44	1.71932156183505e-42
AT3G13100	ABCC7	member of MRP subfamily	687.592286386259	4.74862274749989	0.341192155896774	13.9177371619779	4.94307329921641e-44	2.03538312320676e-42
AT4G11080	3XHIGH MOBILITY GROUP-BOX1	Encodes a protein containing three copies of the HMG (high mobility group)-box domain. The two Arabidopsis 3xHMG-box proteins are: AT4G11080 (3xHMG-box1) and AT4G23800 (3xHMG-box2). Interacts with mitotic and meiotic chromosomes.	789.624816001162	-2.41831922728614	0.173769457227851	-13.9168255795101	5.00650893743514e-44	2.05733059574764e-42
AT1G20630	CAT1	Catalyzes the reduction of hydrogen peroxide using heme group as cofactor. Protects cells from toxicity by H2O2.	5473.19059075705	2.5414694631508	0.182623756952465	13.9164230632508	5.03477658630651e-44	2.06476696367721e-42
AT3G19615	-	beta-1;4-xylosidase;(source:Araport11)	263.967196904528	6.55299429262022	0.471303688710263	13.903974124524	5.99198230694207e-44	2.45236372642992e-42
AT2G05940	PBL14	Encodes a receptor-like cytoplasmic kinase that phosphorylates the host target RIN4; leading to the activation of a plant innate immune receptor RPM1.	1829.44267686781	2.85674227120726	0.205464788193882	13.9038046193665	6.00619323443754e-44	2.45323385631956e-42
AT5G58320	NET4A	Encodes a member of the NET superfamily of proteins that potentially couples different membranes to the actin cytoskeleton in plant cells. It colocalizes with filamentous actin and is localized to the tonoplast membrane. It is expressed in the epidermis of the root meristem and the early expansion zone.	2345.29376242277	3.07150979776391	0.220982837805274	13.8993137578877	6.39515649811526e-44	2.60686098216345e-42
AT2G02780	-	Leucine-rich repeat protein kinase family protein;(source:Araport11)	174.890591643175	-4.28623116793672	0.308603225591172	-13.8891327520179	7.37225348697396e-44	2.99913318207558e-42
AT3G10300	-	Calcium-binding EF-hand family protein;(source:Araport11)	1223.09614924863	1.73313166564933	0.124817762084857	13.8852967454349	7.77775941855213e-44	3.15777032393217e-42
AT3G57390	AGAMOUS-LIKE 18	encodes a MADS-box containing protein likely to be a transcription factor that is expressed in endosperm and developing gametophytes. The protein sequence is most similar to that of AGL15; which is expressed in developing embryos.	666.612533772037	2.11408420816835	0.152270148294713	13.8837732270191	7.94490042430665e-44	3.21919118988872e-42
AT1G74500	ACTIVATION-TAGGED BRI1(BRASSINOSTEROID-INSENSITIVE 1)-SUPPRESSOR 1	Encodes a basic helix/loop/helix transcription factor that acts downstream of MP in root initiation. TMO7 protein moves to the hypophysis and to vascular cells; contributing to MP-dependent root formation. Promotes the correct definition of the hypophysis cell division plane.	294.783630275101	-2.62832811756015	0.189546508485748	-13.8664021751568	1.01228415906387e-43	4.09349968705113e-42
AT5G38710	PDH2	Methylenetetrahydrofolate reductase family protein;(source:Araport11)	191.36957475598	5.11460768741146	0.369114936557113	13.8564094293163	1.16350431752474e-43	4.69565360750543e-42
AT1G76990	ACR3	ACT domain repeat 3;(source:Araport11)	2077.70965912971	2.42778567352848	0.175233786294047	13.8545523946769	1.19398826922686e-43	4.80911941771928e-42
AT4G05320	POLYUBIQUITIN 10	One of five polyubiquitin genes in A. thaliana. These genes encode the highly conserved 76-amino acid protein ubiquitin that is covalently attached to substrate proteins targeting most for degradation. Polyubiquitin genes are characterized by the presence of tandem repeats of the 228 bp that encode a ubiquitin monomer. Induced by salicylic acid. Independent of NPR1 for their induction by salicyli…	43964.1782996694	2.74223894496682	0.198079941262581	13.8441021715148	1.38095411204439e-43	5.55116207415862e-42
AT3G15720	-	Pectin lyase-like superfamily protein;(source:Araport11)	501.076111123867	-2.9084214771432	0.210209867617384	-13.8357990046262	1.55004490343889e-43	6.2185595928477e-42
AT4G36040	DJC23	DNA J protein.	2779.86452385948	2.32030637381167	0.167755589537194	13.8314698199503	1.64622043774983e-43	6.59137571722317e-42
AT1G03770	ARABIDOPSIS THALIANA RING 1B	Encodes a nuclear localized protein with similarity to animal polycomb repressive core complex1 (PRC1) core component RING.Appears to function redundantly with ATRING1a; a close paralog. Both interact physically with CLF and LHP1 and appear to function together to repress class I KNOX gene expression.	1355.05271392469	1.49006643080516	0.107825932915876	13.8191842213661	1.95270189480882e-43	7.80311977649983e-42
AT1G69790	PBL18	Protein kinase superfamily protein;(source:Araport11)	1076.11796062736	5.52258298182651	0.399674352087504	13.8177067229408	1.99319038312682e-43	7.94926616453329e-42
AT5G24800	ARABIDOPSIS THALIANA BASIC LEUCINE ZIPPER 9	Encodes bZIP protein BZO2H2.	1251.17096269063	3.79478537451115	0.274652196366569	13.8166940760466	2.0214216441516e-43	8.04605085809361e-42
AT1G76590	PLATZ2	PLATZ transcription factor family protein;(source:Araport11)	462.000117282057	2.87113998439367	0.207926716395249	13.8084226701099	2.26742094649763e-43	9.00756266416868e-42
AT3G45620	-	This gene is predicted to encode a protein with a DWD motif. It can bind to DDB1a in Y2H assays; and DDB1b in co-IP assays, and may be involved in the formation of a CUL4-based E3 ubiquitin ligase	957.295792799388	1.54414971913646	0.112036124123152	13.7826056660002	3.24350366016822e-43	1.28599852151201e-41
AT4G17460	HAT1	Encodes a class II HD-ZIP protein that regulates meristematic activity in different tissues; and that it is necessary for the correct formation of the gynoecium.	1067.86870137933	-1.89828367616741	0.13775163074369	-13.780480607881	3.340409204071e-43	1.3218383400125e-41
AT1G69530	AT-EXP1	Member of Alpha-Expansin Gene Family. Naming convention from the Expansin Working Group (Kende et al; Plant Mol Bio). Involved in the formation of nematode-induced syncytia in roots of Arabidopsis thaliana.	4899.49693680462	-2.03328183295237	0.147590017119033	-13.7765539474971	3.52711032805947e-43	1.39300271711298e-41
AT1G01560	ATMPK11	Member of MAP Kinase family. Flg22-induced activation is blocked by AvrRpt2.	403.463361277458	3.77106903921338	0.274015701370754	13.7622370555729	4.30012009450646e-43	1.69499879453361e-41
AT4G23250	CRK17	cysteine-rich receptor-like protein kinase 17;(source:Araport11)	325.944266082671	2.93030475389803	0.213266681001689	13.7400963907476	5.83979925740413e-43	2.29744040552914e-41
AT5G11520	ASP3	Encodes the chloroplastic isozyme of aspartate aminotransferase. Involved in aspartate biosynthesis and nitrogen metabolism. mRNA is expressed in senescing leaves.	6645.45771719379	2.64639896024264	0.192634908640882	13.7378992152257	6.01972563974053e-43	2.35959747867005e-41
AT4G18250	-	receptor Serine/Threonine kinase-like protein;(source:Araport11)	198.082803608373	4.91183314504867	0.357539295367068	13.7378833842751	6.02104184212359e-43	2.35959747867005e-41
AT3G15518	-	hypothetical protein;(source:Araport11)	152.971821495744	3.27435545626087	0.23845753141996	13.7313987810023	6.58497977157577e-43	2.57562792606914e-41
AT1G15170	-	MATE efflux family protein;(source:Araport11)	1554.35957395542	2.08779058814402	0.152188929526858	13.7184129925533	7.87707267265386e-43	3.07508798567064e-41
AT3G01290	ATHIR2	Hypersensitive response induced stomatin/prohibitin/flotillin/HflK/C (SPFH) domain containing protein that interacts with RPS2.	3234.00516335525	3.57787332407839	0.260834585374459	13.717020382638	8.02980499072066e-43	3.1286956105879e-41
AT2G43120	PIRIN2	Encodes a member of the functionally diverse cupin protein superfamily that is involved in susceptibility to the bacterial plant pathogen Ralstonia solanacearum. It stabilizes the papain-like cysteine protease XCP2.The mRNA is cell-to-cell mobile.	1288.62244051666	4.03282731960576	0.294073731409723	13.7136605172904	8.41052899831374e-43	3.27076127712201e-41
AT2G36570	PXC1	Leucine-rich repeat protein kinase family protein;(source:Araport11)	317.074940875138	-4.14869807568373	0.302536416336401	-13.7130535421912	8.48119909291726e-43	3.29193769763328e-41
AT5G65240	-	Leucine-rich repeat protein kinase family protein;(source:Araport11)	1620.31768926575	2.31656124530973	0.169010977420076	13.7065726775364	9.27359487899187e-43	3.59263313060181e-41
AT5G06150	CYC1BAT	Encodes a cyclin whose expression is reduced in response to high salt.	1006.79411970031	-3.03170490675308	0.22136838786447	-13.6952928826007	1.0832269042325e-42	4.18847736303232e-41
AT4G26270	PFK3	phosphofructokinase 3;(source:Araport11)	1338.23192853808	2.31961481729506	0.169443810133997	13.6895813158397	1.17182519213664e-42	4.52244323201021e-41
AT1G28400	-	GATA zinc finger protein;(source:Araport11)	3130.74608663886	-2.763063446531	0.202148187190573	-13.6685046991104	1.56579741460025e-42	6.03143975642982e-41
AT5G15870	-	glycosyl hydrolase family 81 protein;(source:Araport11)	3063.05180594643	3.73962033681668	0.273825321175928	13.6569559044324	1.83495461024341e-42	7.05484442953431e-41
AT3G09830	PATTERN-TRIGGERED IMMUNITY (PTI) COMPROMISED RECEPTOR-LIKE CYTOPLASMIC KINASE 1	Encodes a member of subfamily VIIa of the receptor-like cytoplasmic kinases (RLCKs). It contributes to pattern-triggered immunity in response to P. syringae.	854.791229708198	2.42860793728502	0.177837310415825	13.6563465315933	1.8503705063955e-42	7.10066564836082e-41
AT4G38740	ROC1	Mobile cytoplasmic cyclophilin; primarily expressed in vascular tissues.	4451.07841701179	-2.56567202623761	0.187906660074839	-13.6539706746731	1.91171504307096e-42	7.3222293159133e-41
AT3G02040	ATGDPD1	Encodes a member of the glycerophosphodiester phosphodiesterase (GDPD) family. Has glycerophosphodiester phosphodiesterase activity. Functions in maintaining cellular phosphate homeostasis under phosphate starvation. The mRNA is cell-to-cell mobile.	602.854599948487	2.92668741914201	0.21438731781435	13.6514018132192	1.98032073321276e-42	7.57071768064387e-41
AT1G72070	-	Chaperone DnaJ-domain superfamily protein;(source:Araport11)	223.438098491577	3.71719226219516	0.272309264347887	13.6506272421429	2.00148348227074e-42	7.63723960340153e-41
AT4G05020	NAD(P)H DEHYDROGENASE B2	Miitochondrial alternative NADH dehydrogenase.	3129.29686866402	2.41212697083969	0.176764043623359	13.6460273333605	2.13187785440968e-42	8.11953479259223e-41
AT5G13190	ATGILP	Encodes a plasma membrane localized LITAF domain protein that interacts with LSD1 and acts as a negative regulation of hypersensitive cell death.	1517.45261054401	3.30869504669054	0.242519654121293	13.6429975487089	2.22234484557277e-42	8.44823976875041e-41
AT4G39670	GLTP	Member of the glycolipid transfer protein (GLTP) superfamily; shuttles ceramide-1-phosphate (C1P) between membranes.	559.030856239799	3.87076301621322	0.283918308077041	13.6333688462348	2.53597834881446e-42	9.62249728615581e-41
AT1G03550	ATSCAMP4	Secretory carrier membrane protein (SCAMP) family protein;(source:Araport11)	367.408974795713	2.78630490032574	0.204411166279868	13.6308840218195	2.62382533842697e-42	9.93724894963947e-41
AT5G57580	CBP60B	Required for the expression of a guardee/decoy or a negative regulator of immunity mediated by receptors carrying an N-terminal Toll-interleukin-1 receptor-like domain.	1569.1055149825	1.15823982819283	0.085003481045154	13.6257928963823	2.81337980150565e-42	1.06353091192858e-40
AT2G37430	ZAT11	Encodes a member of the zinc finger family of transcriptional regulators. It is expressed in many root tips; primary roots, cotyledons and hypocotyl. The protein is localized to the nucleus. Overexpression of ZAT11 causes increased root growth and increased sensitivity to nickel ions. The mRNA is cell-to-cell mobile.	230.050580051757	5.27642482401708	0.387334781272574	13.6223883811352	2.94767648506953e-42	1.11222737261917e-40
AT3G53230	ATCDC48B	CDC48 is induced upon oilseed rape mosaic tobamovirus infection and appears to be involved in controlling virus movement.	4851.04729013084	3.1127655523364	0.22850698754351	13.6221897885889	2.95570422344804e-42	1.11318730493497e-40
AT5G49620	ATMYB78	Member of the R2R3 factor gene family.	179.702193411461	2.94244099715823	0.216168638550198	13.6117848402647	3.40817540055077e-42	1.28122149317001e-40
AT5G45250	RESISTANT TO P. SYRINGAE 4	RPS4 belongs to the Toll/interleukin-1 receptor (TIR)-nucleotide binding site (NBS)-Leu-rich repeat (LRR) class of disease resistance (R ) genes. Confers specific resistance to Pseudomonas syringae pv. tomato carrying the avirulence gene AvrRPS4. Produces alternative transcripts with truncated open reading frames.	586.785554395323	1.79021679512684	0.131547325055099	13.6089182685927	3.5445121184318e-42	1.33001101671286e-40
AT5G56530	-	Domain of unknown function 239 (DUF239) gene; conserved Neprosin-like catalytic domain; possibly involved in seed development.	504.65816254879	-2.69147764298512	0.197805917348033	-13.6066588859905	3.65578196877406e-42	1.36923199199471e-40
AT1G55020	ARABIDOPSIS LIPOXYGENASE 1	lipoxygenase; a defense gene conferring resistance Xanthomonas campestris The mRNA is cell-to-cell mobile.	9721.7766199847	3.73807537290271	0.274750047857377	13.6053675042238	3.72093316056789e-42	1.39106709317731e-40
AT2G43510	ATTI1	Member of the defensin-like (DEFL) family. Encodes putative trypsin inhibitor protein which may function in defense against herbivory.	950.855392249076	3.89698069624	0.286444658179487	13.6046548083928	3.75738243723101e-42	1.40211146095201e-40
AT2G24550	-	major centromere autoantigen B-like protein;(source:Araport11)	3137.79194122662	2.24268086576474	0.164863907728478	13.6032252095972	3.83157027207002e-42	1.42717204629397e-40
AT3G05330	A. THALIANA TAN1	Encodes a protein with moderate sequence similarity to the maize microtubule-binding protein TANGLED1. A single base-pair deletion (-A) at position Chr3:1519176 in Columbia relative to the Landsberg erecta and Achkarren-2 ecotype (see ESTs DR378436 and CB26450) introduces a frame-shift and premature termination codon. The protein encoded from the Columbia gene is truncated by 29 amino acids relat…	413.16379905933	-2.57731428628541	0.189547664621984	-13.59718301687	4.16155731817957e-42	1.54724566957959e-40
AT5G45130	ARABIDOPSIS RAB HOMOLOG F2A	small GTP binding protein. The mRNA is cell-to-cell mobile.	2401.42414349574	1.71652115507686	0.126263051768852	13.5948017336004	4.29924131606016e-42	1.59551368767863e-40
AT5G18130	-	transmembrane protein;(source:Araport11)	541.417052955419	3.66196085551134	0.269686298299237	13.5785943839391	5.36460759399428e-42	1.98725427295774e-40
AT5G01820	ATCIPK14	Encodes a CBL-interacting serine/threonine protein kinase.	1598.99749088355	2.37845225882004	0.175360465762259	13.5632181887825	6.61680866339581e-42	2.44665238373288e-40
AT5G57010	-	calmodulin-binding family protein;(source:Araport11)	982.373424282747	4.51443072366227	0.332896005149225	13.5610841038439	6.81217635158206e-42	2.51431236249301e-40
AT2G32140	-	transmembrane receptor;(source:Araport11)	244.566274203567	4.64994159206903	0.34297499196346	13.5576695124303	7.1367717613367e-42	2.629336964703e-40
AT4G24020	NIN LIKE PROTEIN 7	Encodes NIN Like Protein 7 (NLP7). Modulates nitrate sensing and metabolism. Mutants of NLP7 show features of nitrogen-starved plants and are tolerant to drought stress. Localized in the nucleus and functions as a putative transcription factor. The mRNA is cell-to-cell mobile.	1955.24502636226	2.10268799199087	0.155119123928241	13.5553111617855	7.36989617507156e-42	2.71030602090494e-40
AT2G30490	ATC4H	Encodes a cinnamate-4-hydroxylase. Mutations in this gene impact phenylpropanoid metabolism; growth and development.	10301.1013211701	1.88308146094621	0.138951201919659	13.5521063145248	7.6988820757568e-42	2.82617190122718e-40
AT2G31020	ORP1A	OSBP(oxysterol binding protein)-related protein 1A;(source:Araport11)	391.893368881554	4.42779710843151	0.326891442974373	13.5451606445955	8.46285576585386e-42	3.10101032575512e-40
AT3G10690	DNA GYRASE A	Encodes a protein that when expressed together with GYRB2 generates an active supercoiling DNA gyrase enzyme that shares similar properties to its bacterial counterpart; including sensitivity to gyrase-specific antibiotics.	1525.84292985711	-1.54914659818492	0.114409718215879	-13.5403409984967	9.03684445311196e-42	3.30536833149861e-40
AT3G26050	-	TPX2 (targeting protein for Xklp2) protein family;(source:Araport11)	139.474021873143	-3.8689349760808	0.285745388742917	-13.5397984656951	9.10383381859782e-42	3.32388177189813e-40
AT1G71380	ARABIDOPSIS THALIANA GLYCOSYL HYDROLASE 9B3	cellulase 3;(source:Araport11)	1429.37507022248	-2.52516274579375	0.186559986809214	-13.5353930335346	9.66640572616192e-42	3.52294499535165e-40
AT3G20510	FATTY ACID EXPORT 6	Encodes a member of the Tmemb_14 family that is predicted to be localized to the membranes of the secretory pathway. The mRNA is cell-to-cell mobile.	709.509414428718	1.77151588177632	0.131060826360518	13.5167458574028	1.24565113008985e-41	4.53166988186808e-40
AT5G51830	FRK1	Encodes one of the several Arabidopsis fructokinases. Nomenclature according to Riggs 2017 has been adopted for the family by the community (personal communication; Boernke, Callis, Granot, Boernke, and Smeekens). Important for seed oil accumulation and vascular development.	3866.90879955582	2.24469560949496	0.166136803987596	13.5111279115647	1.34445703073218e-41	4.88237526366068e-40
AT5G20950	BGLC1	Encodes a beta-glucosidase involved in xyloglucan metabolism.	3788.88101832966	-1.69445829146902	0.125413991062291	-13.5109191336349	1.34827544547166e-41	4.88290098623941e-40
AT5G52810	SAR DEFICIENT 4	SAR-DEFICIENT4 (SARD4) alias ORNITHINE CYCLODEAMINASE/m-CRYSTALLIN (ORNCD1) is involved in the biosynthesis of pipecolic acid. The reductase converts dehydropipecolic acid intermediates generated from L-Lysine by AGD2-LIKE DEFENSE RESPONSE PROTEIN1 (ALD1) to pipecolic acid (PMID:28330936).	324.803260271475	2.60225951464492	0.192605065705469	13.5108570748824	1.34941253856173e-41	4.88290098623941e-40
AT3G22370	ALTERNATIVE OXIDASE 1A	Encodes AOX1a; an isoform of alternative oxidase that is expressed in rosettes, flowers, and root. The alternative oxidase of plant mitochondria transfers electrons from the ubiquinone pool to oxygen without energy conservations. It is regulated through transcriptional control and by pyruvate. Plays a role in shoot acclimation to low temperature. Also is capable of ameliorating reactive oxygen sp…	12707.1819370241	3.52313292904265	0.261149090543006	13.4908872235282	1.76958154261044e-41	6.39190486031885e-40
AT3G26080	FBN3B	PAP/fibrillin (ECM1) localized to chloroplasts.	2773.26410900768	3.17764955752732	0.235671141459028	13.4834054685468	1.95854024070712e-41	7.06187688922817e-40
AT1G76970	TOL4	Encodes a member of the Arabidopsis TOL (TOM1-LIKE) family of ubiquitin binding proteins that acts redundantly in the recognition and further endocytic sorting of a PIN-FORMED (PIN)-type auxin carrier protein at the plasma membrane; modulating dynamic auxin distribution and associated growth responses.	1370.52873259009	2.46893691250544	0.183254305908494	13.4727361535411	2.26321037356099e-41	8.14595223107944e-40
AT1G30420	ABCC11	member of MRP subfamily	2609.66433946476	2.50535848473978	0.186008558278113	13.4690495315482	2.3790878339901e-41	8.54787310265469e-40
AT3G14660	CYP72A13	putative cytochrome P450 The mRNA is cell-to-cell mobile.	4422.40964747022	3.701258449883	0.27484962118421	13.4664855419333	2.4631393709627e-41	8.83422777924784e-40
AT4G33920	APD5	Mitochondrion localized kinase that directly phosphorylates and modulates the activity of PDC.	2164.80198218521	3.00101081544351	0.222863700527557	13.4656779383076	2.49022057047105e-41	8.91560451156303e-40
AT5G42050	ASPARAGINE-RICH PROTEIN	Stress responsive asparagine-rich protein. Binds to PevD (Verticillium dahliae ) fungal effector protein. NRP interacts with CRY2; leading to increased cytoplasmic accumulation of CRY2 in a blue light-independent manner (PMID:28633330).NRP also binds FyPP3 and recruits it to endosomes and thus targets it for degradation.Under ER stress NRP1 is activated by bZIP60 and inhibits cell death.	8256.32774352305	2.44765424297183	0.181785230980562	13.4645385093663	2.52893315320282e-41	9.03826461443966e-40
AT3G48360	ATBT2	Encodes a protein (BT2) that is an essential component of the TAC1-mediated telomerase activation pathway. Acts redundantly with BT3 and BT1 during female gametophyte development and with BT3 during male gametophyte development. BT2 also mediates multiple responses to nutrients; stresses, and hormones.	2357.84000609017	3.3646380138151	0.250297690756243	13.442545169511	3.40519780798079e-41	1.21485967490352e-39
AT1G67970	AT-HSFA8	member of Heat Stress Transcription Factor (Hsf) family	417.394353878045	2.99316878160865	0.222862357664348	13.4305712861418	4.00311314816654e-41	1.42452649448581e-39
AT5G22940	F8H	Homolog of FRA8 (AT2G28110); a member of a member of glycosyltransferase family 47; exhibits high sequence similarity to tobacco (Nicotiana plumbaginifolia) pectin glucuronyltransferase.	131.015475330385	-4.22981504339386	0.31494097438506	-13.430500911013	4.00691935148473e-41	1.42452649448581e-39
AT3G26520	GAMMA-TIP2	gamma tonoplast intrinsic protein 2 (TIP2). expressed throughout the plant and transcript level is increased upon NaCl or ABA treatments. NaCl stress-sensitive yeast mutant strains exhibit more resistance to salt when expressing this protein.	338.094668183243	-4.94258378165542	0.368052981650671	-13.4290007908333	4.08891412792579e-41	1.4511356083373e-39
AT3G20250	APUM5	Encodes a member of the Arabidopsis Pumilio (APUM) proteins containing PUF domain (eight repeats of approximately 36 amino acids each). PUF proteins regulate both mRNA stability and translation through sequence-specific binding to the 3 Prime UTR of target mRNA transcripts. APUM5 is involved in susceptibility to CMV and is not required for bacterial or fungal pathogen resistance although its expr…	2796.99335100919	1.94987593859425	0.1452192781539	13.4271149353037	4.19436409813043e-41	1.4859614518682e-39
AT4G03320	ATTIC20-IV	Encodes a component of the TIC (translocon at the inner envelope membrane of chloroplasts) protein translocation machinery mediating the protein translocation across the inner envelope of plastids. The Arabidopsis genome encodes four Tic20 homologous proteins; AT1G04940(Tic20-I), AT2G47840(Tic20-II), AT4G03320(Tic20-IV) and AT5G55710(Tic20-V).	1913.00587817749	2.70180692874674	0.201351330049372	13.4183714012927	4.71971451224449e-41	1.6691673275011e-39
AT3G06850	BCE2	dihydrolipoamide branched chain acyltransferase	1087.11532988089	1.85242025014063	0.138070336192521	13.4164969914876	4.84058834538326e-41	1.70893814628313e-39
AT1G21000	ABA-INDUCED EXPRESSION 1	PLATZ transcription factor family protein;(source:Araport11)	2311.82794758198	2.98514273321459	0.222554429079476	13.4130906563471	5.06818483597059e-41	1.78618319739936e-39
AT5G46410	SCP1-LIKE SMALL PHOSPHATASE 4	Encodes a SCP1-like small phosphatase (SSP). Three SSPs form a unique group with long N-terminal extensions: AT5G46410 (SSP4); AT5G11860 (SSP5), AT4G18140 (SSP4b). SSP4 and SSP4b were localized exclusively in the nuclei, whereas SSP5 accumulated in both nuclei and cytoplasm. All three SSPs encodes active CTD phosphatases like animal SCP1 family proteins, with distinct substrate specificities: SSP…	1644.04693381359	1.84270231787567	0.1373962388777	13.4115921434787	5.17165015546835e-41	1.81948870287708e-39
AT4G23470	-	PLAC8 family protein;(source:Araport11)	2474.20940616191	1.57075261557292	0.117134603232143	13.4098086494554	5.29753316455666e-41	1.86055230519897e-39
AT1G56140	IGP4	Component of a recognition mechanism for both cellulose and MLG-derived oligosaccharides perception and downstream Pattern-Triggered Immunity (PTI).	2166.89164883822	2.21402672697372	0.165182734414437	13.4034996746017	5.76779007475234e-41	2.02221310047448e-39
AT1G30660	TWINKY	A truncated version of Twinkle that retains only the DNA primase domain.	204.076382655905	2.85115707098612	0.212747530217003	13.401598919047	5.91744198373951e-41	2.07110469430883e-39
AT3G51280	-	Tetratricopeptide repeat (TPR)-like superfamily protein;(source:Araport11)	747.211883081958	-2.71436047810394	0.202682687219141	-13.3921674087988	6.71909499246525e-41	2.34763559977701e-39
AT3G20440	BE1	Encodes BE1; a putative glycoside hydrolase. Involved in organogenesis and somatic embryogenesis by regulating carbohydrate metabolism. Mutation in BE1 has pleotrophic effect on the whole plant development.	301.815673015735	-2.18548561841637	0.163333552747296	-13.3805062196723	7.86101506506628e-41	2.74190044365714e-39
AT2G19670	ARABIDOPSIS THALIANA PROTEIN ARGININE METHYLTRANSFERASE 1A	protein arginine methyltransferase 1A;(source:Araport11)	671.608294362308	-2.35098625665172	0.175908375026758	-13.3648341433096	9.70510895158865e-41	3.3793089488379e-39
AT1G74740	ATCPK30	member of Calcium Dependent Protein Kinase; interferes with root growth and endomembrane trafficking.	674.485124151513	1.96528405062137	0.14713738172791	13.3567964003575	1.08118015508947e-40	3.75821184046511e-39
AT2G28630	3-KETOACYL-COA SYNTHASE 12	Encodes KCS12; a member of the 3-ketoacyl-CoA synthase family involved in the biosynthesis of VLCFA (very long chain fatty acids).	1160.4539395294	-2.74125253374705	0.20528519679264	-13.3533862966067	1.13184379819509e-40	3.92759471852315e-39
AT3G02800	ATPFA-DSP3	Encodes an atypical dual-specificity protein tyrosine phosphatase which negatively regulates plant salt tolerance.	780.475293166017	3.18830309853676	0.238943384637772	13.3433411574465	1.29521728905141e-40	4.48684487504156e-39
AT3G44190	-	FAD/NAD(P)-binding oxidoreductase family protein;(source:Araport11)	4026.19048574583	2.85068593603311	0.213678764547654	13.3409884789809	1.3367518811562e-40	4.62283870314664e-39
AT3G03130	-	lisH domain-like protein;(source:Araport11)	796.367513973965	-3.04308389992136	0.228162194589977	-13.3373712739308	1.40320857921968e-40	4.84441057111556e-39
AT1G67060	-	peptidase M50B-like protein;(source:Araport11)	984.483389739892	2.474113243927	0.185576540676796	13.3320366620906	1.5072587489281e-40	5.194796706832e-39
AT1G70940	ARABIDOPSIS PIN-FORMED 3	A regulator of auxin efflux and involved in differential growth. PIN3 is expressed in gravity-sensing tissues; with PIN3 protein accumulating predominantly at the lateral cell surface. PIN3 localizes to the plasma membrane and to vesicles. In roots, PIN3 is expressed without pronounced polarity in tiers two and three of the columella cells, at the basal side of vascular cells, and to the lateral …	1777.99809583911	-1.34394541083785	0.100820109929646	-13.330132369184	1.54623071812056e-40	5.32008196234701e-39
AT4G39630	BOREALIN RELATED	Protein with low homology to Borealin; a component of the human chromosome passenger complex. Localized to the pre anaphase kinetochores along with other loose homologs of the CPC complex components.	218.431058212014	-2.42902661400632	0.182375220993059	-13.3188412372028	1.79877670068456e-40	6.17853925954256e-39
AT1G76310	CYCB2	core cell cycle genes	659.683363070693	-2.97643466671946	0.22348482051931	-13.3182855990091	1.81221234162485e-40	6.21417407685547e-39
AT1G13210	ACA.L	Autoinhibited Ca2+/ATPase II. ALA11 acts redundantly with ALA3; ALA4, ALA5, ALA9, ALA10 in root and shoot development as well as PIN trafficking and polarity .	1444.97076911793	2.34288702320194	0.175971276915017	13.3140309275213	1.91845518629846e-40	6.56739296490029e-39
AT5G19440	-	similar to Eucalyptus gunnii alcohol dehydrogenase of unknown physiological function (GI:1143445); apple tree, PIR:T16995; NOT a cinnamyl-alcohol dehydrogenase	9215.82073217855	1.56879742186882	0.117881637921518	13.3082424839845	2.07300887916896e-40	7.08452529412962e-39
AT1G72250	MALECTIN DOMAIN KINESIN 1	Malectin domain kinesin.	594.980868688571	-2.85148608660134	0.214272905443703	-13.3077305350234	2.08725994184265e-40	7.12123980158079e-39
AT1G33970	IAN9	IAN9 is a member of a small family of proteins. It's expression is repressed upon pathogen infection and loss of function mutants show increased resistance to bacterial pathogens.	993.991364726539	2.2134524845177	0.166368071626282	13.304550944666	2.17797725319328e-40	7.41827822815833e-39
AT3G04640	-	glycine-rich protein;(source:Araport11)	380.381474686631	3.19847416930292	0.240480642417367	13.3003394250411	2.30419921913592e-40	7.83504927109869e-39
AT1G08320	BZIP21	As part of miR319-TCPs-TGA9/TGA10/ROXY2 regulatory module controls cell fate specification in early anther development.	299.169149441385	5.08495176290956	0.382375306180534	13.2983267504957	2.36706337983823e-40	8.03534893155787e-39
AT3G55120	A11	Catalyzes the conversion of chalcones into flavanones. Required for the accumulation of purple anthocyanins in leaves and stems. Co-expressed with CHS.	569.559281694794	-2.56671942598147	0.193160342828637	-13.2880248005076	2.71654862319578e-40	9.20633339747483e-39
AT4G27830	ATBGLU10	Encodes a beta-glucosidase that may be responsible for acyl-glucose-dependent anthocyanin glucosyltransferase activity in Arabidopsis. In vitro efforts to demonstrate AAGT activity for BGLU10 have been unsuccessful but experiments with mutants in this gene suggest at least an indirect involvement in anthocyanin formation.	1273.16293507328	2.57333389143017	0.193822359222024	13.2767648776909	3.15743285864244e-40	1.06826478384069e-38
AT1G30755	PSI2	elongation factor G; putative (DUF668);(source:Araport11)	1296.11649440577	3.0163871172272	0.227217262162626	13.2753431166171	3.2179374078814e-40	1.08692394975029e-38
AT4G30280	ATXTH18	Encodes a xyloglucan endotransglucosylase/hydrolase with only only the endotransglucosylase (XET; EC 2.4.1.207) activity towards xyloglucan and non-detectable endohydrolytic (XEH; EC 3.2.1.151) activity. Expressed in the mature or basal regions of both the main and lateral roots; but not in the tip of these roots where cell division occurs.	1697.76754708496	4.14948757189044	0.312619851784644	13.2732695898945	3.30825118893511e-40	1.11557307533858e-38
AT1G51420	ATSPP1	sucrose-phosphatase 1;(source:Araport11)	1228.93212363135	2.98893157579231	0.225214322372939	13.2714986520389	3.38737820792777e-40	1.14036115457601e-38
AT2G37940	ARABIDOPSIS INOSITOL PHOSPHORYLCERAMIDE SYNTHASE 2	Inositol phosphorylceramide synthase 2;(source:Araport11)	1763.5392638149	1.59009358279868	0.119963813483948	13.2547768916286	4.23374130317069e-40	1.4229296101716e-38
AT1G25390	LEAF RUST 10 DISEASE-RESISTANCE LOCUS RECEPTOR- LIKE PROTEIN KINASE-LIKE 4	Protein kinase superfamily protein;(source:Araport11)	508.180505303694	2.3724793118165	0.17902194686151	13.2524495091758	4.36712962389304e-40	1.46533440272775e-38
AT2G03090	ATEXP15	member of Alpha-Expansin Gene Family. Naming convention from the Expansin Working Group (Kende et al; 2004. Plant Mol Bio). Involved in the formation of nematode-induced syncytia in roots of Arabidopsis thaliana.	1065.19860959908	-3.45415707868048	0.260725148867964	-13.2482696574458	4.61726460014908e-40	1.54670744856479e-38
AT5G58375	-	Methyltransferase-related protein;(source:Araport11)	1323.24579180166	1.75620431806804	0.132598257263858	13.2445505265831	4.8517780062046e-40	1.62258803172905e-38
AT1G50040	-	formin-like protein; putative (DUF1005);(source:Araport11)	298.941720088016	3.25374711888493	0.245749228900128	13.2401112037965	5.14725589440891e-40	1.7185739252714e-38
AT4G26180	COA CARRIER 2	Encodes a mitochondrial CoA transporter.	250.139202363788	2.81207997247175	0.212653854439187	13.2237432511524	6.39979882573135e-40	2.13326627524378e-38
AT1G18250	ATLP-1	encodes a thaumatin-like protein	1585.05589568187	-3.16182441561003	0.239340487802558	-13.2105706169462	7.6244246570052e-40	2.53730853339681e-38
AT1G32860	-	Glycosyl hydrolase superfamily protein;(source:Araport11)	161.312336594997	-2.87811904317489	0.217951275426838	-13.2053324190847	8.1738080410242e-40	2.71568417729609e-38
AT3G50930	ATBCS1	Encodes a protein that is present in a homo-multimeric protein complex on the outer mitochondrial membrane and plays a role in cell death and amplifying salicylic acid signalling. The mRNA is cell-to-cell mobile.	5328.07279845709	3.81113303659678	0.288611592293922	13.2050587653302	8.20356687274294e-40	2.72111776988042e-38
AT1G14780	MACP1	MACPF-containing protein.	570.233286486134	3.89542975674361	0.295018716759461	13.2040088830015	8.31874060023903e-40	2.7548194809927e-38
AT1G33790	-	jacalin lectin family protein;(source:Araport11)	2103.50151749734	-1.88430438537643	0.142783495381811	-13.1969341438077	9.13790119357601e-40	3.02116277246894e-38
AT5G02880	UBIQUITIN-PROTEIN LIGASE 4	encodes a ubiquitin-protein ligase containing a HECT domain. There are six other HECT-domain UPLs in Arabidopsis. The mRNA is cell-to-cell mobile.	5489.96589484799	2.52911272542672	0.191814697990034	13.185187328857	1.06788402831576e-39	3.524885491839e-38
AT4G21580	-	oxidoreductase; zinc-binding dehydrogenase family protein;(source:Araport11)	3643.18682958141	2.50461975235354	0.190065645629795	13.177656298982	1.17999921139328e-39	3.88863376481876e-38
AT3G11520	CYC2	Encodes a B-type mitotic cyclin.	528.58501726439	-3.41180314481018	0.259042681465893	-13.1708146530262	1.29196036327074e-39	4.25069617089076e-38
AT1G57990	ATPUP18	Member of a family of proteins related to PUP1; a purine transporter. May be involved in the transport of purine and purine derivatives such as cytokinins, across the plasma membrane.	7753.28500623043	3.31586131824505	0.251987130892871	13.1588518290434	1.51368611025024e-39	4.97214045923621e-38
AT1G20010	TUB5	beta tubulin	272.393802369175	-2.5418568079298	0.193175534430563	-13.1582750135653	1.52528490446265e-39	5.00214597101644e-38
AT4G35620	CYCB2	Cyclin B2;(source:Araport11)	512.711688725874	-2.63589358442047	0.200336277075062	-13.1573453540462	1.5441650748937e-39	5.05589532586163e-38
AT5G47880	ATERF1-1	Encodes a eukaryotic release factor 1 homolog. Cosuppression of the gene's expression results affects cell elongation of the inflorescence stem; specifically the internodes, and radial cell division. Expression of the protein is primarily observed in the vascular system and in actively growing and elongating zones.	3660.89816758879	2.44482046350263	0.185834480958027	13.1559033119091	1.57391184402803e-39	5.14499362862623e-38
AT1G02750	DIL-2	Drought-responsive family protein;(source:Araport11)	1094.75284107001	2.98388681673412	0.226852169172175	13.1534418543268	1.6260094506477e-39	5.30675110098847e-38
AT3G04090	SIP1	Belongs to a family of plant aquaporins. Similar to yeast and radish aquaporins. Located on ER.	2071.5489112561	1.77930877127696	0.13527637410096	13.1531376642976	1.63256563981309e-39	5.31959590500894e-38
AT1G59540	ZCF125	Encodes a kinesin-like protein.	514.752257990163	-2.63664166819187	0.20046915306318	-13.1523560004311	1.64953359481987e-39	5.36627114981465e-38
AT3G55090	ABCG16	Belongs to a clade of five Arabidopsis thaliana ABCG half-transporters that are required for synthesis of an effective suberin barrier in roots and seed coats (ABCG2; ABCG6, and ABCG20) and for synthesis of an intact pollen wall (ABCG1 and ABCG16).	327.61909215088	3.54698681091507	0.269769855253767	13.1481955520141	1.74284082848974e-39	5.66074701093468e-38
AT4G29810	ATMKK2	Encodes a MAP kinase kinase 2 that regulates MPK6 and MPK4 in response to cold and salt stresses. Co-expression with MEKK1 in protoplasts activated MKK2 activity; suggesting that MEKK1 may be a regulator of MKK2.	1027.85191490346	1.44231966590012	0.109833093552312	13.1319224402358	2.16099892351952e-39	7.00771216412881e-38
AT2G20720	-	Pentatricopeptide repeat (PPR) superfamily protein;(source:Araport11)	836.729547437631	4.5015103618471	0.342874034415304	13.1287584069276	2.25320504566108e-39	7.29506577781818e-38
AT3G15450	-	aluminum induced protein with YGL and LRDR motifs;(source:Araport11)	8515.29497853297	4.22193783643153	0.321693455329694	13.1241023604431	2.39605022610627e-39	7.74519420222249e-38
AT3G01175	-	transmembrane protein;(source:Araport11)	291.619673823774	5.88060815870521	0.448123693586419	13.1227342871375	2.43970836749043e-39	7.87378058188485e-38
AT3G13520	AGP12	Encodes a GPI-anchored arabinogalactan (AG) peptide with a short 'classical' backbone of 10 amino acids; seven of which are conserved among the 4 other Arabidopsis AG peptides. These peptides may be involved in cell signaling.	5587.15791480958	2.06083782094129	0.157120489235608	13.1162894856507	2.65625397268088e-39	8.55904057863839e-38
AT1G21130	IGMT4	O-methyltransferase family protein;(source:Araport11)	1231.61955382637	4.62744662212851	0.352818189293748	13.1156690968555	2.67808134349337e-39	8.61569750759356e-38
AT4G23550	ATWRKY29	Encodes WRKY DNA-binding protein 29 (WRKY29). The mRNA is cell-to-cell mobile.	528.797133291472	4.77325381170738	0.363940143160004	13.1154913834522	2.68436669558318e-39	8.6222537848637e-38
AT2G46790	APRR9	Pseudo-response regulator PRR9. Involved in clock function. PRR7 and PRR9 are partially redundant essential components of a temperature-sensitive circadian system. CCA1 and LHY had a positive effect on PRR9. Interact with TOC1 in a yeast two-hybrid assay. Acts as transcriptional repressor of CCA1 and LHY. Acts additively with EC; PRR5 and PRR7 to regulate hypocotyl growth under photoperiodic cond…	468.994746587068	4.24833496225302	0.323964839299643	13.1135680385477	2.75333690525356e-39	8.82981661558409e-38
AT1G02520	ABCB11	Encodes an ATP-binding cassette (ABC) transporter. Expressed in the vascular tissue of primary stem. The mRNA is cell-to-cell mobile.	10552.9788196469	3.1006534790777	0.23646261107801	13.1126585507202	2.78656146527946e-39	8.92227093772447e-38
AT3G08720	ARABIDOPSIS THALIANA PROTEIN KINASE 19	Encodes a ribosomal-protein S6 kinase. Gene expression is induced by cold and salt (NaCl). Activation of AtS6k is regulated by 1-naphthylacetic acid and kinetin; at least in part, via a lipid kinase-dependent pathway. Phosphorylates specifically mammalian and plant S6 at 25 degrees C but not at 37 degrees C. Involved in translational up-regulation of ribosomal proteins.	1498.46520005617	3.1621649946446	0.241178608410952	13.1112996110189	2.83694918463507e-39	9.06930211780976e-38
AT2G46490	ABA-INDUCED SERINE-RICH REPRESSOR 2	ABA-induced serine-rich transcription repressor; functions redundantly together with ASR1 to regulate ABA responses.	1391.42877810707	1.74872291803744	0.133400124377663	13.1088552293003	2.92987458718045e-39	9.35164372952251e-38
AT1G72930	ATTN10	Toll/interleukin-1 receptor-like protein (TIR) protein. It is induced in response to bacterial pathogens and overexpression results in cell death in leaves.	136.258082304771	3.86118950613748	0.294616225257839	13.1058277688484	3.04917157127979e-39	9.71714017221033e-38
AT3G52430	ARABIDOPSIS PHYTOALEXIN DEFICIENT 4	Encodes a lipase-like gene that is important for salicylic acid signaling and function in resistance (R) gene-mediated and basal plant disease resistance. PAD4 can interact directly with EDS1; another disease resistance signaling protein. Expressed at elevated level in response to green peach aphid (GPA) feeding, and modulates the GPA feeding-induced leaf senescence through a mechanism that doesn…	1396.75567597705	4.04500370434773	0.308656194010917	13.1052082635499	3.07417204424213e-39	9.78145650440679e-38
AT1G17170	ARABIDOPSIS THALIANA GLUTATHIONE S-TRANSFERASE (CLASS TAU) 24	Encodes glutathione transferase belonging to the tau class of GSTs. Naming convention according to Wagner et al. (2002). It is involved in the detoxification of the environmental pollutant 2;4,6-trinitrotoluene. Arabidopsis plants over-expressing At1g17170 were more resistant to TNT, removed more TNT from sterile and soil-based media, and had reduced levels of glutathione when grown in the presen…	16273.8926349965	2.74930782239039	0.209818643105724	13.1032580408265	3.15421269647037e-39	1.00204253111656e-37
AT5G61210	ATSNAP33	membrane localized t-SNARE SNAP25 homologue; probably involved in cytokinesis and cell plate formation The mRNA is cell-to-cell mobile.	2385.77517736079	2.35925878852889	0.180097608063188	13.0998896315221	3.29736799912546e-39	1.04500390957203e-37
AT4G21390	B120	S-locus lectin protein kinase family protein;(source:Araport11)	329.212535736945	2.77598142962631	0.211909648134675	13.0998350196027	3.29974140904271e-39	1.04500390957203e-37
AT5G17050	UDP-GLUCOSYL TRANSFERASE 78D2	The At5g17050 encodes a anthocyanidin 3-O-glucosyltransferase which specifically glucosylates the 3-position of the flavonoid C-ring. Anthocyanidins such as cyanidin and pelargonidin as well as flavonols such as kaempferol and quercetin are accepted substrates. Role in the glycosylation of coumarins for iron (Fe) acquisition under low-Fe conditions.	512.065942688207	1.64345410310991	0.125519419502134	13.0932258102259	3.59988085689445e-39	1.1382800840336e-37
AT5G08620	ATRH25	Similar in sequence to DEAD-box RNA helicases. Binds RNA. Involved in drought; salt and cold stress responses.	2135.93014225857	-1.4421212107765	0.110163918263391	-13.0906855303434	3.72232999180686e-39	1.17516794453622e-37
AT1G53440	-	Leucine-rich repeat transmembrane protein kinase;(source:Araport11)	1075.4252831716	2.31393104073114	0.17682159906838	13.0862465497571	3.9463242029471e-39	1.2439500204942e-37
AT5G48400	ATGLR1.2	member of Putative ligand-gated ion channel subunit family	276.765282545191	3.78104855080624	0.289052342226158	13.0808438419361	4.23710132516788e-39	1.33151776328837e-37
AT1G55680	-	Transducin/WD40 repeat-like superfamily protein;(source:Araport11)	2450.87272263906	1.18386628771693	0.0905038339422231	13.0808412875934	4.23724371962704e-39	1.33151776328837e-37
AT1G20610	CYCB2	Cyclin B2;(source:Araport11)	715.047505693428	-2.3694550202871	0.181151002601286	-13.0799994825437	4.28443111206035e-39	1.3442650938922e-37
AT5G15130	ARABIDOPSIS THALIANA WRKY DNA-BINDING PROTEIN 72	member of WRKY Transcription Factor; Group II-b; contribute to basal immunity. The mRNA is cell-to-cell mobile.	146.048605653673	4.43684166350717	0.339277565272238	13.0773211012259	4.43807126728004e-39	1.39032170873125e-37
AT4G05520	ATEHD2	Encodes AtEHD2; one of the Arabidopsis Eps15 homology domain proteins involved in endocytosis (AtEHD1, At3g20290).	675.281204814563	-1.91262079289416	0.146260703116124	-13.0767920032192	4.46906371725288e-39	1.39787355100514e-37
AT2G36320	-	A20/AN1-like zinc finger family protein;(source:Araport11)	781.351665430168	1.74772770814949	0.13370984745306	13.0710470577947	4.81975118117169e-39	1.50524536888901e-37
AT1G22930	-	T-complex protein 11;(source:Araport11)	7375.13860769804	3.06862834152221	0.234806721751719	13.0687414680016	4.96806543883077e-39	1.54918169597949e-37
AT4G14580	CBL-INTERACTING PROTEIN KINASE 4	CBL-interacting protein kinase	295.697174394269	2.00882494425058	0.153892985018648	13.0533886519074	6.07824934109691e-39	1.89246106785686e-37
AT1G67850	-	lysine ketoglutarate reductase trans-splicing protein (DUF707);(source:Araport11)	430.417910575888	3.57364238747441	0.274220642417096	13.0319962639385	8.04742767194611e-39	2.50172713232015e-37
AT2G19710	IST1-LIKE 5	Regulator of Vps4 activity in the MVB pathway protein;(source:Araport11)	764.638600152032	2.38609801314822	0.183191127109779	13.0251833197048	8.7989508036428e-39	2.73117280296558e-37
AT2G27310	-	F-box family protein;(source:Araport11)	348.2752658282	3.20463572378694	0.246074905005329	13.023009086268	9.05316970079507e-39	2.80579152558992e-37
AT3G44630	-	Disease resistance protein (TIR-NBS-LRR class) family;(source:Araport11)	396.798790902653	3.3956564513428	0.260756356774944	13.0223343098537	9.13354183397123e-39	2.82638565898805e-37
AT2G28210	ACA2	alpha carbonic anhydrase 2;(source:Araport11)	133.068828157176	5.93022309481949	0.455545639803897	13.0178462412072	9.68646319118485e-39	2.99292546089882e-37
AT4G36220	CYP84A1	encodes ferulate 5-hydroxylase (F5H). Involved in lignin biosynthesis.	428.670409931488	-3.7430631870868	0.287538917418798	-13.0175880909889	9.71926009160121e-39	2.99417479263335e-37
AT5G24270	ATSOS3	Encodes a calcium sensor that is essential for K+ nutrition; K+/Na+ selectivity, and salt tolerance. The protein is similar to calcineurin B. Lines carrying recessive mutations are hypersensitive to Na+ and Li+ stresses and is unable to grow in low K+. The growth defect is rescued by extracellular calcium.	583.415305122618	1.90648351872212	0.146454501679781	13.0175822310372	9.72000585391811e-39	2.99417479263335e-37
AT1G75640	MUS	Encodes a Leucine-Rich Repeat Receptor-Like Kinase MUSTACHES (MUS). Regulates stomatal bilateral symmetry. Mutants have abnormally shaped guard cells; absent or skewed stomatal pores.	1024.3067600293	-1.71860106785049	0.132035197535334	-13.0162343066937	9.89306881610357e-39	3.04286813586216e-37
AT2G37540	-	NAD(P)-binding Rossmann-fold superfamily protein;(source:Araport11)	391.98606945171	3.77630390838738	0.290125972535238	13.0160835839291	9.91260986770129e-39	3.04426596542112e-37
AT1G78430	ICR4	Encodes RIP2 (ROP interactive partner 2); a putative Rho protein effector, interacting specifically with the active form of ROPs (Rho proteins of plants).	330.124783018015	-2.81714534446137	0.216454522409915	-13.0149525780124	1.0060473170957e-38	3.08500914456837e-37
AT5G67360	ARA12	Encodes a subtilisin-like serine protease essential for mucilage release from seed coats.	2895.09269313902	-1.74785474618322	0.134384973245292	-13.0063258113902	1.1262846508616e-38	3.44850353129569e-37
AT5G58300	KINASE ON THE INSIDE	Atypical LRR-receptor-kinase with polarized localization to lateral pericycle facing wall at the inner PM domain that functions in root cell proliferation.	583.935918112244	-1.80908306542371	0.139145442744325	-13.0013820772258	1.20152033244668e-38	3.6733227031126e-37
AT4G33110	LIME1	S-adenosyl-L-methionine-dependent methyltransferases superfamily protein;(source:Araport11)	655.386078441362	3.2153758582652	0.247380911895692	12.9976716215719	1.26125091006885e-38	3.85013435705229e-37
AT1G79060	-	TPRXL;(source:Araport11)	181.941776956764	-3.95294552761477	0.304225049101894	-12.9934912962766	1.3320881434595e-38	4.06026866549968e-37
AT2G17570	ATCPT1	Cis-prenyltransferase involved in dolichol accumulation.	460.072859215705	1.622427210106	0.124973159601791	12.9822052613187	1.54370907673949e-38	4.69824501616366e-37
AT5G38650	UMP1B	Proteasome maturation factor UMP1;(source:Araport11)	2904.2197385615	1.64343561974985	0.126638459896324	12.9773816034662	1.64405448304532e-38	4.99615359368564e-37
AT3G13650	DIR7	Member of the dirigent protein family. Dirigent proteins function in stereoselective radical-radical coupling in lignan biosynthesis and other phenylpropanoid components.	515.564050921543	2.3413786126061	0.18043238378716	12.9764877205636	1.66334957285389e-38	5.04723412988549e-37
AT5G13930	ATCHS	Encodes chalcone synthase (CHS); a key enzyme involved in the biosynthesis of flavonoids. Required for the accumulation of purple anthocyanins in leaves and stems. Also involved in the regulation of auxin transport and the modulation of root gravitropism. The mRNA is cell-to-cell mobile.	453.31764609368	-2.9492461086978	0.227279790087757	-12.9762796223942	1.66787372661628e-38	5.05340845527024e-37
AT1G11410	-	S-locus lectin protein kinase family protein;(source:Araport11)	235.431627535167	4.12538869965924	0.317926464365908	12.9759210447836	1.67569809479174e-38	5.06954863252941e-37
AT4G24690	ARABIDOPSIS THALIANA NEXT TO BRCA1 GENE 1	Encodes NBR1; a selective autophagy substrate. The mRNA is cell-to-cell mobile.	15514.879983733	2.5445990236349	0.196204114558299	12.9691420048115	1.83068039147315e-38	5.53018034924181e-37
AT2G39970	ABERRANT PEROXISOME MORPHOLOGY 3	Encodes peroxisomal membrane protein 38 (PMP38). Mutation in this protein results in enlargement of peroxisomes. Delivers NAD+ for optimal fatty acid degradation during storage oil mobilization.	2305.86997330237	1.09053843900674	0.0841077932918566	12.9659618487735	1.90821631791371e-38	5.7558382249106e-37
AT2G28000	ACCUMULATION AND REPLICATION OF CHLOROPLASTS 2	Encodes chaperonin-60 alpha; a molecular chaperone involved in Rubisco folding. Mutants display aberrant chloroplast and embryo development. The mRNA is cell-to-cell mobile.	4488.62520567201	-1.53106224825277	0.118109247743307	-12.9631021914584	1.98072132752664e-38	5.9656740280105e-37
AT1G61370	-	S-locus lectin protein kinase family protein;(source:Araport11)	479.294605181569	2.64450140749794	0.204132598470749	12.9548216566541	2.20648292022111e-38	6.6357930785909e-37
AT3G50910	-	netrin receptor DCC;(source:Araport11)	3176.17872903393	2.01145267776518	0.155319817449685	12.9503930071047	2.33754286486403e-38	7.01954440188458e-37
AT1G76040	CALCIUM-DEPENDENT PROTEIN KINASE 29	member of Calcium Dependent Protein Kinase	404.232510409763	1.7825034486598	0.137700461846675	12.944789180479	2.5145256265852e-38	7.53986266169565e-37
AT3G08760	ATSIK	Encodes an osmotic stress-inducible kinase that functions as a negative regulator of osmotic stress signaling in plants.	2695.82149736221	2.22036143843334	0.1715648714831	12.9418185625025	2.61368375778972e-38	7.82563131019637e-37
AT4G20000	E VQ MOTIF-CONTAINING PROTEIN GENE 28	negatively regulates plant NHR to Phytophthora pathogens	274.763480222271	3.46209695507562	0.267525610732781	12.9411795214394	2.63551756858227e-38	7.87938242153461e-37
AT1G55775	-	heavy metal-associated domain protein;(source:Araport11)	208.705720022093	6.88709900666223	0.53288660918225	12.9241359943928	3.28971273268113e-38	9.82076006962161e-37
AT2G30990	-	arginine N-methyltransferase; putative (DUF688);(source:Araport11)	426.42022427545	2.30129178491765	0.178101686434953	12.9212239983934	3.41662682792353e-38	1.01846585325767e-36
AT1G64390	ATGH9C2	glycosyl hydrolase 9C2;(source:Araport11)	3642.16570302686	-2.04912971579313	0.158604939892549	-12.91970929267	3.48455494561647e-38	1.03719157472162e-36
AT3G56460	-	GroES-like zinc-binding alcohol dehydrogenase family protein;(source:Araport11)	1669.57634776222	1.78202633645649	0.138036537206476	12.9098162886463	3.96245281765335e-38	1.17771291652069e-36
AT5G58800	-	Quinone reductase family protein;(source:Araport11)	425.546692201935	3.22239677982863	0.249664272787298	12.9069199363337	4.11431425836842e-38	1.22106110299531e-36
AT1G07240	UDP-GLUCOSYL TRANSFERASE 71C5	Encodes a UDP-glucosyltransferase that plays a role in abscisic acid (ABA) glucosylation from ABA to ABA-glucose ester and regulates ABA homeostasis; thereby influencing the ABA signal network.	530.844892792323	1.78804160194499	0.138647513860568	12.8963120373232	4.72158163238943e-38	1.39924243996358e-36
AT5G64130	-	cAMP-regulated phosphoprotein 19-related protein;(source:Araport11)	3297.44963096506	1.63921103198854	0.127119342282468	12.8950559573074	4.79914660498568e-38	1.42015562800597e-36
AT1G79580	ANAC033	NAC-domain protein. Involved in root cap development. Involved in a regulatory feedback loop with FEZ. FEZ activates SMB in hte root cap daughter cells soon after division; and SMB in turn represses FEZ expression in these cells, thereby preventing further stem cell divisions.	439.06531909356	2.16463256641004	0.167887873726069	12.8933228968158	4.90824948474091e-38	1.45032699476333e-36
AT4G17230	SCARECROW-LIKE 13	Encodes a scarecrow-like protein (SCL13). Member of GRAS gene family. Regulated by heat shock.	1245.5672906603	1.77448888395253	0.137720680329127	12.8846944388587	5.48924785417565e-38	1.61964725929892e-36
AT2G37170	PIP2	a member of the plasma membrane intrinsic protein subfamily PIP2. localizes to the plasma membrane and exhibits water transport activity in Xenopus oocyte. expressed specifically in the vascular bundles and protein level increases slightly during leaf dev	400.076503466553	-2.38072037527918	0.184786611831165	-12.8836193904263	5.56626793210256e-38	1.63998895532194e-36
AT1G16330	CYCB3	core cell cycle genes	269.168281905837	-2.64834388690552	0.205619330486101	-12.87983907274	5.84573220077016e-38	1.71983135761789e-36
AT2G34660	ABCC2	encodes a multidrug resistance-associated protein that is MgATP-energized glutathione S-conjugate pump. An ABCC-type arsenite-phytochelatin transporter. The expression of this gene is upregulated by herbicide safeners such as benoxacor and fenclorim. The mRNA is cell-to-cell mobile.	9764.57225601444	1.77104527309735	0.137550026557071	12.8756447194325	6.17215191040719e-38	1.81323710247852e-36
AT5G59490	-	Haloacid dehalogenase-like hydrolase (HAD) superfamily protein;(source:Araport11)	345.431310075188	4.11810779541427	0.319931585396779	12.8718388036211	6.48399020903602e-38	1.9020953936912e-36
AT4G38400	ATEXLA2	member of EXPANSIN-LIKE. Naming convention from the Expansin Working Group (Kende et al; 2004. Plant Mol Bio)	363.063977934652	2.32215885755552	0.180486401484762	12.86611533308	6.98266632442316e-38	2.04542750917446e-36
AT2G26650	AKT1	Encodes AKT1; a member of the Shaker family inward rectifying potassium channel predominantly expressed in predominantly in root hairs and root endodermis. This family includes five groups based on phylogenetic analysis (FEBS Letters (2007) 581: 2357): I (inward rectifying channel): AKT1 (AT2G26650), AKT5 (AT4G32500) and SPIK (also known as AKT6, AT2G25600); II (inward rectifying channel): KAT1 (…	1921.90682012326	2.11906576487438	0.164732672924976	12.8636640640164	7.20773279076858e-38	2.10831377021041e-36
AT2G03730	ACR5	Member of a small family of ACT domain containing proteins. ACT domains are thought to be involved in amino acid binding.	2886.19518622288	2.49835938338504	0.194402283147855	12.8514919831722	8.43671902384933e-38	2.46425030480779e-36
AT2G30140	UDP-GLUCOSYL TRANSFERASE 87A2	Encodes a putative glycosyltransferase. Regulates flowering time via FLOWERING LOCUS C.	2211.21742643957	2.09052706291494	0.162793924347035	12.8415545684523	9.59286092115336e-38	2.79791776866973e-36
AT4G02070	ARABIDOPSIS THALIANA MUTS HOMOLOG 6	encodes a DNA mismatch repair homolog of human MutS gene; MSH6. There are four MutS genes in Arabidopsis, MSH2, MSH3, MSH6, and MSH7, which all act as heterodimers and bind to 51-mer duplexes. MSH2*MSH6 bound the (+T) substrate strongly, (T/G) well, and (+AAG) no better than it did a (T/A) homoduplex.	901.549802458825	-1.64903439072492	0.128484000614202	-12.8345504719803	1.05010712019199e-37	3.05841815493506e-36
AT4G38930	-	Ubiquitin fusion degradation UFD1 family protein;(source:Araport11)	886.908948779932	1.90106604684804	0.148282722340406	12.820549938946	1.25805047543058e-37	3.65880009330098e-36
AT4G26660	-	kinesin-like protein;(source:Araport11)	677.397151218875	-2.97368697065716	0.231997046750534	-12.8177794170577	1.30381245078141e-37	3.78646534347105e-36
AT5G51070	CLPD	ATP-dependent Clp protease regulatory subunit The mRNA is cell-to-cell mobile.	3980.13171375867	3.02444194093472	0.23603587688879	12.8134840381054	1.37805326619648e-37	3.99635447196978e-36
AT1G67650	-	SRP72 RNA-binding domain-containing protein;(source:Araport11)	259.176612202159	3.05597137348717	0.238519068097524	12.8122728210462	1.39973707675391e-37	4.05344688418037e-36
AT4G16380	ATHMP35	Heavy metal transport/detoxification superfamily protein;(source:Araport11)	1368.19581522617	1.94681487412973	0.151967647699905	12.8107192787123	1.42804652687093e-37	4.12953625291737e-36
AT5G01500	TAAC	encodes an ATP/ADP carrier that is located to the thylakoid membrane involved in providing ATP during thylakoid biogenesis and turnover The mRNA is cell-to-cell mobile.	843.263535511245	1.67613265055495	0.130847039547148	12.8098630000031	1.44389262305694e-37	4.1694196654418e-36
AT2G20670	-	Phosphorus (P) stress-inducible DUF506 gene family member	465.649864172621	4.65766496501509	0.363765692916967	12.8040248316607	1.55669071989527e-37	4.48875307015255e-36
AT1G09480	-	similar to Eucalyptus gunnii alcohol dehydrogenase of unknown physiological function (GI:1143445); Vigna unguiculata (gi:1854445), NOT a cinnamyl-alcohol dehydrogenase The mRNA is cell-to-cell mobile.	535.151913011577	2.93209054207161	0.22907223319858	12.7998513880546	1.64265287267251e-37	4.72990827166694e-36
AT3G09085	-	transmembrane protein (DUF962);(source:Araport11)	181.692533865704	2.78243875389808	0.217428006160717	12.7970577619214	1.70281425846325e-37	4.89619397263512e-36
AT4G13180	-	NAD(P)-binding Rossmann-fold superfamily protein;(source:Araport11)	5736.93235368771	2.2511325518338	0.175922919186582	12.7961300451493	1.72327332965581e-37	4.94801253069491e-36
AT5G63030	GLUTAREDOXIN C1	Thioredoxin superfamily protein; redox sensor. Together with GRXC2 regenerates PRXIIB/C/D.	771.602525409392	2.66837501519607	0.20857922521104	12.793100619183	1.7917985395962e-37	5.13750146240155e-36
AT1G30620	HIGH SUGAR RESPONSE8	encodes a type-II membrane protein that catalyzes 4-epimerization of UDP-D-Xylose to UDP-L-Arabinose in vitro; the nucleotide sugar used by glycosyltransferases in the arabinosylation of cell wall polysaccharides and wall-resident proteoglycans.	1612.18810227101	2.67698076339613	0.209256789735027	12.7928024069656	1.79868876346418e-37	5.14998334249971e-36
AT1G19660	ATBBD2	Encodes a bifunctional nuclease with non-substrate-specific DNase and RNase activity (PMID:32384799).Wound-responsive family protein;(source:Araport11)	996.74850588551	2.90642465502623	0.227210978334767	12.7917439391682	1.82335808926784e-37	5.21326326931509e-36
AT3G09010	-	Protein kinase superfamily protein;(source:Araport11)	237.661100533141	3.06646032457637	0.239754443674408	12.7900041291443	1.86463999322534e-37	5.32379632383607e-36
AT4G25030	ATNHR2B	Plastid localized protein of unknown function. Mutants are more susceptible to P. syringae and produce less callose upon infection.	3189.5228719967	2.00179221164528	0.156556991555194	12.786348228591	1.95443820529754e-37	5.57234488308147e-36
AT3G05470	FH11	Actin-binding FH2 (formin homology 2) family protein;(source:Araport11)	408.595070034884	-3.1268218113331	0.244584672300352	-12.7842099912677	2.00893756140811e-37	5.71969600232603e-36
AT3G48180	-	CDP-diacylglycerol-glycerol-3-phosphate 3-phosphatidyltransferase;(source:Araport11)	251.134155180139	3.75024311918124	0.293401634338999	12.7819435213104	2.06835511552859e-37	5.88061748532638e-36
AT3G16370	GGL19	GDSL-motif esterase/acyltransferase/lipase. Enzyme group with broad substrate specificity that may catalyze acyltransfer or hydrolase reactions with lipid and non-lipid substrates. The mRNA is cell-to-cell mobile.	2005.65578465522	-2.24079873960448	0.175426860687345	-12.7734072811013	2.30824404789779e-37	6.55347610801751e-36
AT1G27770	ACA1	Encodes a chloroplast envelope Ca2+-ATPase with an N-terminal autoinhibitor.	2279.97426355074	1.59350777591828	0.124771870402254	12.7713704281337	2.36945539254032e-37	6.71786933918556e-36
AT5G41350	-	RING/U-box superfamily protein;(source:Araport11)	613.103134106729	1.88979539460418	0.148008327315151	12.76816939212	2.46892866737357e-37	6.99013276815669e-36
AT1G52890	ANAC019	encodes a NAC transcription factor whose expression is induced by drought; high salt, and abscisic acid. This gene binds to ERD1 promoter in vitro.	192.134071318102	6.192971757105	0.48505644068631	12.7675281423797	2.48934923285372e-37	7.03813223216302e-36
AT2G33400	-	FK506-binding nuclear-like protein;(source:Araport11)	223.551725592056	-3.38654100137745	0.265331145623508	-12.7634507189849	2.62317976889317e-37	7.40619600953148e-36
AT1G61360	-	S-locus lectin protein kinase family protein;(source:Araport11)	878.439083173152	2.58643391714167	0.202699988161351	12.7599115352826	2.74512659227642e-37	7.73973191989047e-36
AT4G25400	-	basic helix-loop-helix (bHLH) DNA-binding superfamily protein;(source:Araport11)	464.597548413665	2.52339594866507	0.1977798850512	12.7586076208499	2.79146109589677e-37	7.8594535709715e-36
AT4G30800	RIBOSOMAL PROTEIN US17Y	Nucleic acid-binding; OB-fold-like protein;(source:Araport11)	579.309232211715	-2.137203261973	0.167542664381881	-12.7561732998447	2.88005466017949e-37	8.09766060964593e-36
AT1G34180	ANAC016	NAC domain containing protein 16;(source:Araport11)	481.355098923445	2.36253463694598	0.185226535152751	12.7548390137389	2.92979403263923e-37	8.22611602525261e-36
AT1G68160	-	ZZ-type zinc finger protein; putative (DUF3755);(source:Araport11)	406.102104357597	2.16997816651387	0.170209501908541	12.7488662041903	3.1631213459901e-37	8.86897283475124e-36
AT2G16790	-	P-loop containing nucleoside triphosphate hydrolases superfamily protein;(source:Araport11)	358.036980068487	2.47558177181826	0.194210598032323	12.746893305	3.24417961721006e-37	9.08370292818818e-36
AT5G21090	EXLRR13	Extracellular Leucine-rich repeat (LRR)-containing protein.	5679.17033778475	1.29866381439791	0.101896873438944	12.7448838278248	3.32886314925662e-37	9.30797822726025e-36
AT3G25610	ALA10	Encodes aminophospholipid ATPase10 (ALA10); a P4-type ATPase flippase that internalizes exogenous phospholipids across the plasma membrane.	4171.3177941996	2.78855747413716	0.218804206446387	12.7445332035718	3.34386269934779e-37	9.33705815636315e-36
AT4G32330	WAVE-DAMPENED 5	WDL5 is an target of EIN3 that co-localizes with cortical microtubles. It its thought to function to stabilize microtubles during ethylene induced hypocotyl elongation.	1472.61048936008	-1.22462410710381	0.0961512714740513	-12.736431753108	3.7097752743642e-37	1.03445656689002e-35
AT4G18170	ATWRKY28	Member of WRKY Transcription Factor; Group II-c. Involved in the activation of salicylic acid biosynthesis genes ICS1 and PBS3. In the ovule; it is expressed in hypodermal somatic cells and appears to play a role in supression of megasporocyte cell fate. In the leaf if is upstream of FHY3 and regulates light-mediated leaf senescence. Together with WRKY6 and WRKY41 plays a role redundant to WRKY51…	450.472781623515	4.9265811456932	0.386862129361305	12.7347206453803	3.79200913478307e-37	1.05593670008363e-35
AT2G16270	-	transmembrane protein;(source:Araport11)	407.313758394025	-3.33420771252963	0.26182350222248	-12.7345623453484	3.79970780132937e-37	1.05663107352036e-35
AT4G02520	ATGSTF2	Encodes glutathione transferase belonging to the phi class of GSTs. Naming convention according to Wagner et al. (2002). The expression of this gene is upregulated by herbicide safeners such as benoxacor and fenclorim.	24593.5695453857	3.12008198008854	0.245080110888311	12.7308657107244	3.98397159842424e-37	1.10635599792082e-35
AT1G09560	GERMIN-LIKE PROTEIN 5	Encodes a plasodesmata-located protein involved in regulating primary root growth by controlling phloem-mediated allocation of resources between the primary and lateral root meristems. The mRNA is cell-to-cell mobile.	3513.99268850589	2.16336812077169	0.169950305278304	12.7294159150173	4.05863957380578e-37	1.12555168508548e-35
AT1G63245	CLAVATA3/ESR-RELATED 14	Member of a large family of putative ligands homologous to the Clavata3 gene. Consists of a single exon. Can not replace CLV3 function in vivo.Involved in the regulation of ROS signaling during leaf senescence.	145.300084509328	4.68962659806654	0.368439682265313	12.7283428571886	4.11479885482143e-37	1.13956912350443e-35
AT3G30180	BR6OX2	Encodes a cytochrome p450 enzyme that catalyzes the last reaction in the production of brassinolide. It is capable of converting 6-deoxocastasterone into castasterone; a C-6 oxidation, as well as the further conversion of castasterone into brassinolide by a Baeyer-Villinger oxidation reaction at C-6, resulting in the formation of an unusual seven-membered lactone ring. The enzyme possesses high a…	788.505878663499	-1.81331096189484	0.142524659963963	-12.7227874976396	4.4181292543177e-37	1.22190768205244e-35
AT1G72700	ALA5	ATPase E1-E2 type family protein / haloacid dehalogenase-like hydrolase family protein;(source:Araport11)	2177.46072498995	1.46088227877921	0.114872850658916	12.7173850949073	4.73440003246839e-37	1.30759619944365e-35
AT4G39890	ATRABH1C	RAB GTPase homolog H1C;(source:Araport11)	304.475591425556	3.18173990605709	0.250227140673599	12.7154068798932	4.85575438122391e-37	1.33929095025605e-35
AT5G61030	GLYCINE-RICH RNA-BINDING PROTEIN 3	Encodes a glycine-rich RNA binding protein that is involved in C-> U RNA editing in mitochondria. Gene expression is induced by cold. The mRNA is cell-to-cell mobile.	2608.25644800125	-1.20016156546722	0.094454337810543	-12.7062620233971	5.45817257416884e-37	1.50340438610078e-35
AT3G58490	ATSPP1	Encodes a long-chain base 1-phosphate (LCBP) phosphatase that is expressed in the endoplasmic reticulum.	704.432082453314	1.59775182991729	0.125776042748681	12.7031491451026	5.67973350984001e-37	1.56231152099935e-35
AT5G24490	-	30S ribosomal protein;(source:Araport11)	481.913155017088	-2.33380219546691	0.183899215562093	-12.6906587846695	6.66230227622109e-37	1.83010468480769e-35
AT4G24990	ATGP4	geranylgeranylated protein ATGP4	1225.02662004161	2.31207442700108	0.182313215120359	12.6818806057186	7.45221316703891e-37	2.04432334176878e-35
AT3G16450	JACALIN-RELATED LECTIN 33	Mannose-binding lectin superfamily protein;(source:Araport11). Jacalin-associated lectin involved in root cap salt stress response.	3470.15113358891	-2.0997831887354	0.165603220121943	-12.679603616338	7.67188515931107e-37	2.10174451732813e-35
AT3G28345	ABCB15	Encodes an ATP-binding cassette (ABC) transporter. Expressed in the vascular tissue of primary stem.	250.698508827839	2.69416382992191	0.212483897383998	12.6793788286604	7.69391746058754e-37	2.10493968261357e-35
ATMG00520	MATR	Intron maturase; type II family protein;(source:Araport11)	158.337833823181	3.78150347267473	0.298375671114822	12.6736320643901	8.27903843418672e-37	2.26197146990566e-35
AT5G26600	-	Pyridoxal phosphate (PLP)-dependent transferases superfamily protein;(source:Araport11)	1399.11396825139	1.3175223410119	0.103984289141609	12.6703981138695	8.62754179671863e-37	2.35402014077135e-35
AT2G38180	-	SGNH hydrolase-type esterase superfamily protein;(source:Araport11)	794.306096694304	2.26483773297156	0.178823786686312	12.6651927852556	9.21935981209106e-37	2.51212086154964e-35
AT1G67480	-	Galactose oxidase/kelch repeat superfamily protein;(source:Araport11)	3308.6821357465	1.60770571382052	0.127007762055059	12.6583264503437	1.0062153510848e-36	2.73809271139697e-35
AT4G37290	PAMP-INDUCED SECRETED PEPTIDE 2	Encoding a precursor protein of a secreted peptide that is responsive to flg22 stimulus.	580.432047452293	3.49615818439378	0.276503484133126	12.6441740701919	1.20483968002315e-36	3.27419618533733e-35
AT5G27840	ATUNIS2	Encodes a Type One Protein Phosphatase that acts as a nucleocytoplasmic negative regulator of tip growth. Mutants affect pollen germination; pollen tube growth, and root hair growth. It acts genetically downstream of ANX1 (AT3G04690) and ANX2 (AT5G28680) and is functionally redundant with ATUNIS1/TOPP9 (AT3G05580).	1028.19753992711	1.90174597951494	0.150517880085126	12.6346848523205	1.35937693393087e-36	3.68921814957176e-35
AT3G50950	HOPZ-ACTIVATED RESISTANCE 1	Encodes a canonical CC-type NLR protein that is required for the recognition of the T3SE HopZ1a as well as several other Hop effectors from the pathogenic bacteria P. syringae.	871.071039670804	2.36508518656122	0.187214199404905	12.6330438293628	1.38803243698454e-36	3.76195707220108e-35
AT2G47130	ATSDR3	Encodes a short-chain dehydrogenase/reductase that is not involved in ABA biosynthesis but plays an important role in plant defense response to bacteria.	1934.72650734593	1.55879251541866	0.123394147367431	12.6326292508594	1.39536628742574e-36	3.77679141796566e-35
AT4G01730	-	DHHC-type zinc finger family protein;(source:Araport11)	447.111537962049	-2.84590566307615	0.225298831693398	-12.6316929461448	1.41207142769241e-36	3.81691744103273e-35
AT3G06490	ATMYB108	Encodes a MYB transcription factor involved in regulating anther dehiscence as well as regulating cell death; and cuticle-related Botrytis immunity.	220.569116597768	5.68391177153881	0.450029159252278	12.6300966385881	1.44101159161024e-36	3.88996480182019e-35
AT4G04340	OSCA1.1	Encodes a plasma membrane localized hyperosmolality gated calcium channel that is expressed in guard cells and roots.	607.113240706645	-1.72326545369417	0.136497746601804	-12.6248637548673	1.54007768375339e-36	4.15186945288098e-35
AT2G37970	ATHBP2	Encodes a cytosolic heme binding protein(cHBP)that can reversibly bind tetrapyrroles including heme; protoporphyrin IX and Mg-protoporphyrin IX dimethyl ester with distinct binding affinities.	1784.26938524083	3.9557395866657	0.313361331387109	12.6235728229626	1.56554010409728e-36	4.21491566487731e-35
AT4G29950	-	Ypt/Rab-GAP domain of gyp1p superfamily protein;(source:Araport11)	1714.25640749968	2.4703262458031	0.195705184059315	12.6226919214076	1.58315477749353e-36	4.25669430239983e-35
AT5G14650	PGLR	Encodes a cell wall localized endo-polygalacturonase.	442.927520584053	-4.38078702279998	0.347059596212282	-12.6225785732789	1.58543556407404e-36	4.25718808871734e-35
AT5G15580	ATLNG1	Encodes LONGIFOLIA1 (LNG1). Regulates leaf morphology by promoting cell expansion in the leaf-length direction. The LNG1 homologue LNG2 (At3g02170) has similar function.	381.766162832225	-2.85500295457681	0.226186323481309	-12.622350063587	1.59004355959024e-36	4.26392130246788e-35
AT1G72060	-	serine-type endopeptidase inhibitor;(source:Araport11)	178.285705250248	5.63110258647757	0.446191887266899	12.6203607622054	1.63072513835663e-36	4.36724542330338e-35
AT3G27880	-	hypothetical protein (DUF1645);(source:Araport11)	1814.73974733001	2.68567536266959	0.212838585991759	12.6183668725067	1.67253841803886e-36	4.47332409567705e-35
AT4G34370	ARABIDOPSIS ARIADNE 1	RING/U-box superfamily protein;(source:Araport11)	1071.79071455489	1.47469600620499	0.116885179104448	12.6166210079312	1.71002433492947e-36	4.56756499987741e-35
AT3G26470	-	Powdery mildew resistance protein; RPW8 domain-containing protein;(source:Araport11)	1736.62146237154	4.64152649383069	0.36803835384089	12.6115293294603	1.8241846966075e-36	4.86609058359163e-35
AT3G44830	-	Lecithin:cholesterol acyltransferase family protein;(source:Araport11)	227.005470383178	2.71187164270638	0.215071528273021	12.6091615402659	1.87982231742542e-36	5.00792559629083e-35
AT3G50970	LOW TEMPERATURE-INDUCED 30	Belongs to the dehydrin protein family; which contains highly conserved stretches of 7-17 residues that are repetitively scattered in their sequences, the K-, S-, Y- and lysine rich segments. LTI29 and LTI30 double overexpressors confer freeze tolerance. Located in membranes. mRNA upregulated by water deprivation and abscisic acid. The mRNA is cell-to-cell mobile.	2795.35042448003	3.52171253865813	0.279345225864524	12.6070260472827	1.93144622960478e-36	5.1387101521595e-35
AT1G58180	A. THALIANA BETA CARBONIC ANHYDRASE 6	beta carbonic anhydrase 6;(source:Araport11)	459.958512689638	2.59407439408397	0.20578418025704	12.6058008484606	1.9616980087593e-36	5.2123651279861e-35
AT1G55510	BCDH BETA1	branched-chain alpha-keto acid decarboxylase E1 beta	804.252314899821	2.80934969773939	0.222963913771806	12.6000196633373	2.11091879903205e-36	5.60152308762754e-35
AT1G09070	(AT)SRC2	SRC2 specifically binds the peptide PIEPPPHH; and moves from ER to a vacuole fraction where it gets internalized. Involved in Protein Storage Vacuole targeting. The mRNA is cell-to-cell mobile.	7016.50279811947	3.05625361181774	0.242638692906844	12.5959037085281	2.22398062869086e-36	5.89383900292748e-35
AT5G38200	-	Class I glutamine amidotransferase-like superfamily protein;(source:Araport11)	10763.7694253599	3.24060369012448	0.257568025548438	12.5815449461333	2.66761232579854e-36	7.06030380882796e-35
AT2G31585	-	other_RNA;(source:Araport11)	472.396524596071	4.04713345996878	0.321800068414858	12.5765463006406	2.84184790051416e-36	7.51165525786946e-35
AT1G69310	ATWRKY57	Encodes WRKY57; a member of the WRKY Transcription Factor. Activation of WRKY57 confers drought tolerance.	1008.30043206618	1.75973887304848	0.139926106869179	12.5762011994925	2.85428602986832e-36	7.53183521521427e-35
AT4G22710	CYP706A2	member of CYP706A	2163.54686210373	2.54240839124504	0.202161446945571	12.5761287805263	2.85690301266748e-36	7.53183521521427e-35
AT3G11020	DEHYDRATION-RESPONSIVE ELEMENT BINDING PROTEIN 2	encodes a member of the DREB subfamily A-2 of ERF/AP2 transcription factor family (DREB2B). The protein contains one AP2 domain. There are eight members in this subfamily including DREB2A.	289.859628960262	4.42013988492229	0.351515609738822	12.5745194877874	2.91567675534998e-36	7.67681428451421e-35
AT1G76690	12-OXOPHYTODIENOATE REDUCTASE 2	Encodes one of the closely related 12-oxophytodienoic acid reductases. This enzyme is not expected to participate in jasmonic acid biosynthesis because during in vitro assays; it shows very little activity with the naturally occurring OPDA isomer. Shows activity towards 2,4,6-trinitrotoluene. Expressed predominately in root. Predicted to be a cytosolic protein.	2780.01541090629	2.56328232061662	0.203877215306775	12.5726767297642	2.98445399677094e-36	7.84772229720857e-35
AT1G53570	MAP KINASE KINASE KINASE 3	Encodes a member of the MEKK subfamily that functions redundantly with MAPKKK5 to activate MPK3/6 downstream of multiple pattern recognition receptors and confer resistance to both bacterial and fungal pathogens.	915.379165982266	1.72165536831378	0.137021185574546	12.5648844818754	3.29355729576729e-36	8.64931605486106e-35
AT1G57650	-	ATP binding protein;(source:Araport11)	323.071693346801	8.42728686401562	0.671069751756808	12.5579894518471	3.59348278929034e-36	9.42476752229895e-35
AT4G28390	AAC3	Encodes a mitochondrial ADP/ATP carrier protein. Shown in heterologous systems to be located in the plasma membrane. Has comparable affinity for ADP and ATP (in E.coli).	987.104461335868	1.98300438476511	0.157927643138441	12.5564109319784	3.66587781188431e-36	9.60223478467762e-35
AT4G13190	DEB2	Receptor like cytoplasmic kinase involved in fertilization specifically pollen tube burst within the synergid.	2354.44883581315	1.95571721804222	0.155785492252532	12.5539110848137	3.78350361220967e-36	9.89756743915675e-35
AT5G66230	-	Chalcone-flavanone isomerase family protein;(source:Araport11)	646.091364619394	-3.21890119887619	0.256426023713445	-12.5529427640047	3.83006736992954e-36	1.00064823178339e-34
AT4G02050	STP7	STP7 is a monosaccharide/H+ symporter that transports arabinose and xylose.	420.902180976849	-1.68537090591396	0.134307848320245	-12.5485660517421	4.04773660357887e-36	1.05615749425001e-34
AT1G34050	-	Ankyrin repeat family protein;(source:Araport11)	195.587547811955	6.94126387831604	0.553196807717723	12.5475486869728	4.10006936533459e-36	1.06843912857885e-34
AT5G12170	CLT3	Encodes one of the CRT-Like transporters (CLT1/AT5G19380; CLT2/AT4G24460, CLT3/AT5G12170). Required for glutathione homeostasis and stress responses. Mutants lacking these transporters are heavy metal-sensitive, glutathione(GSH)-deficient, and hypersensitive to Phytophthora infection. The mRNA is cell-to-cell mobile.	345.388845656822	1.89077334536659	0.150752969574628	12.5421963540864	4.38666660495756e-36	1.14165810359793e-34
AT2G01850	ATXTH27	EXGT-A3 has homology to xyloglucan endotransglucosylases/hydrolases (XTHs). Mutants in this gene show a lesion mimic phenotype associated with leaf maturation and a reduction in the number of tertiary veins. Individual tracheary elements in the mutants are shorter; but phloem transport activity is not severely affected. EXGT-A3 plays a role in xyloglucan degradation in the differentiating trachea…	1770.82853803765	1.85379383934	0.147895373189677	12.5344951593753	4.83430077069019e-36	1.25654680723445e-34
AT4G16760	ACX1	Encodes a medium to long-chain acyl-CoA oxidase. Catalyzes the first step of fatty acid beta-oxidation. Involved in jasmonate biosynthesis. Gene expression is induced by wounding; drought stress, abscisic acid, and jasmonate.	8668.80657325336	2.14160603256612	0.170959080298402	12.527009555901	5.31284112926519e-36	1.37916464097293e-34
AT3G07700	ABC1K7	ABC1K7 is a member of an atypical protein kinase family that is induced by salt stress. Loss of function mutations affect the metabolic profile of chloroplast lipids. It appears to function along with ABC1K8 in mediating lipid membrane changes in response to stress.	672.273877935568	2.13231366547953	0.170240732092173	12.5252848673432	5.42960524817945e-36	1.40767543471319e-34
AT3G08730	ARABIDOPSIS THALIANA PROTEIN-SERINE KINASE 1	Encodes a protein-serine kinase that phosphorylates ribosomal protein in vitro. Activation of AtS6k is regulated by 1-naphthylacetic acid and kinetin; at least in part, via a lipid kinase-dependent pathway. Involved in translational up-regulation of ribosomal proteins. Phosphorylated by PDK1. Interacts with RAPTOR1, which in turn interacts with TOR. SPK6 activity is affected by osmotic stress, an…	2111.95448774173	1.92518299364589	0.153718475442136	12.5240833160005	5.51245585604053e-36	1.42733231986764e-34
AT5G07440	GDH2	Encodes the beta-subunit of the glutamate dehydrogenase. The enzyme is almost exclusively found in the mitochondria of stem and leaf companion cells.	12803.1110150593	2.90475321457201	0.231963996315396	12.5224313286209	5.62842008472162e-36	1.45550226394712e-34
AT4G14430	ARABIDOPSIS THALIANA DELTA(3), DELTA(2)-ENOYL COA ISOMERASE 2	Encodes a peroxisomal delta3; delta2-enoyl CoA isomerase, involved in unsaturated fatty acid degradation. This enzyme might also be involved in the conversion of indole-3-butyric acid to indole-3-acetic acid via a beta-oxidation-like pathway.	1236.63172976418	2.03313106433608	0.162365813023429	12.5219159530997	5.66509151175399e-36	1.46312159909168e-34
AT3G02070	OTU12	Deubiquitylating enzyme in the endocytic degradation pathway involved in the fine-tuning of plasma membrane proteins.	593.547858767752	2.78607164752655	0.222696332260589	12.5106310429326	6.53033686756987e-36	1.68444521488778e-34
AT3G13470	CHAPERONIN-60BETA2	Encodes a subunit of chloroplasts chaperonins that are involved in mediating the folding of newly synthesized; translocated, or stress-denatured proteins. Cpn60 subunits are: Cpn60alpha1 (At2g28000), AtCpn60alpha2 (At5g18820), AtCpn60beta1 (At1g55490), AtCpn60beta2 (At3g13470), AtCpn60beta3 (At5g56500), AtCpn60beta4 (At1g26230).	2350.8869267685	-1.67750658926626	0.134132109894299	-12.5063759198911	6.88964606164211e-36	1.77487074938242e-34
AT4G38420	SKS9	SKU5 similar 9;(source:Araport11)	2747.46691938554	3.5662730071257	0.285640794444246	12.485166952656	8.99544499667958e-36	2.31441740725723e-34
AT1G71950	SPI-1	SPI-1 is a member of the I9 inhibitor family. It is an inhibitor of SBT4.13 subtilase.	1124.89903033672	2.09422082682888	0.167761378322129	12.4833310728267	9.20533442787082e-36	2.36542137830098e-34
AT4G04960	L-TYPE LECTIN RECEPTOR KINASE VII.1	Concanavalin A-like lectin protein kinase family protein;(source:Araport11)	997.682304011275	2.32091887146135	0.186006658426778	12.4776117752526	9.89090087673114e-36	2.53837279137348e-34
AT5G18860	NSH3	Encodes a purine nucleoside hydrolase active in the apoplast. It might play a role in salvaging extracellular ATP. NSH3 transcript levels rise in response to jasmonic acid and wounding.	455.344432239086	-2.04539382384925	0.163994563310511	-12.472327024503	1.05693751872768e-35	2.70906965027424e-34
AT1G70920	ATHB18	homeobox-leucine zipper protein 18;(source:Araport11)	275.324728514237	3.13911825454622	0.252050931322654	12.454301351213	1.32506759392138e-35	3.3920393640106e-34
AT4G37530	-	Peroxidase superfamily protein;(source:Araport11)	694.519134264547	4.22973194254933	0.339660093436795	12.4528374815878	1.34960229322932e-35	3.45049452802963e-34
AT3G08690	ATUBC11	ubiquitin-conjugating enzyme 11;(source:Araport11)	2959.80131764786	2.0831000411216	0.167282348589992	12.4525992053547	1.3536383394752e-35	3.45646016243353e-34
AT5G22000	RHF2A	encodes a RING-type E3 ubiquitin ligase implicated in gametogenesis. Double mutant analyses with RHF1a suggests that RHF2a may be involved in targetting ICK4KRP6 for degradation following meiosis in order to allow the mitoses associated with megagametogenesis and microgametogenesis to occur. RHF2a is expressed in all four floral whorls and is present at ~8-fold higher levels than RHF1a in inflore…	3746.72722013294	1.81752574278532	0.145975950586361	12.4508573877041	1.38350870247982e-35	3.52829480657541e-34
AT1G02310	ENDO-BETA-MANNANASE 1	Glycosyl hydrolase superfamily protein;(source:Araport11)	210.689576329139	5.9682981831927	0.479401372834178	12.4494807929077	1.40757847460644e-35	3.58517478475667e-34
AT1G69890	DUF569	Encodes a member of a conserved DUF domain family that is induced by NO. Based on mutant phenotype may be involved in NO stress response.	1405.41072333259	3.72158374654178	0.299018473458061	12.4459994177041	1.47032324085543e-35	3.7402959635796e-34
AT1G67040	TON1 RECRUITING MOTIF 22	DnaA initiator-associating protein;(source:Araport11)	236.839633503157	-2.28118872583533	0.183313628421273	-12.4441851131381	1.50411609941809e-35	3.82147144157537e-34
AT3G10500	AIF	Encodes a transcriptional activator that is associated with the plasma membrane in a dormant form and is proteolytically cleaved to create a form that can enter the nucleus. It is thought to promote ROS production by binding directly to the promoters of genes encoding ROS biosynthetic enzymes during drought-induced leaf senescence. The mRNA is cell-to-cell mobile.	4201.56506079996	2.67833432365812	0.215267629791818	12.4418814210399	1.54813836625309e-35	3.92840110436723e-34
AT4G33940	-	RING/U-box superfamily protein;(source:Araport11)	1004.19098153098	2.13216689833965	0.171382619619598	12.4409750712891	1.5658070493297e-35	3.96827504386929e-34
AT1G78340	ATGSTU22	Encodes glutathione transferase belonging to the tau class of GSTs. Naming convention according to Wagner et al. (2002).	1160.42101690251	3.33988740675757	0.268468350929373	12.4405256530078	1.57464232377626e-35	3.98252065969806e-34
AT3G01470	ARABIDOPSIS THALIANA HOMEOBOX 1	Encodes a homeodomain leucine zipper class I (HD-Zip I) transcriptional activator involved in leaf and hypocotyl development. Its promoter is bound by PIF1 which likely regulates its expression. Its translation is regulated by a conserved upstream ORF (CPuORF33).	2445.33874412949	1.56804928000507	0.126044016030178	12.4404896748898	1.57535176834362e-35	3.98252065969806e-34
AT1G23790	CORD4	Microtubule nucleating factor. Involved in microtubule nucleation and decreasing tubulin 'off rate'.	160.002741815565	-3.24916633747535	0.261546197094161	-12.422915620928	1.96275662212139e-35	4.95058150808188e-34
AT3G27610	-	Nucleotidylyl transferase superfamily protein;(source:Araport11)	588.059284828382	1.79734656508521	0.144680122410813	12.4228991179709	1.96316163251523e-35	4.95058150808188e-34
AT2G23170	GH3.3	encodes an IAA-amido synthase that conjugates Asp and other amino acids to auxin in vitro.	28409.0077234193	2.12610148524263	0.171164401025254	12.4213999669764	2.0003018560656e-35	5.03798110150516e-34
AT5G44480	DEFECTIVE UGE IN ROOT	mutant has Altered lateral root; UDP Glucose Epimerase The mRNA is cell-to-cell mobile.	159.404056782809	3.57742748771812	0.288015547487396	12.4209526844195	2.01151753559466e-35	5.0599511738007e-34
AT5G06370	PB-SENSITIVE1	PSE1 is a single copy gene that is induced in response to lead and confers increased tolerance to lead when overexpressed. It is localized to the cytoplasm. The protein has an NC domain. PSE1 appears to regulate tolerance via a GSH dependent phytochelatin synthesis pathway.	1596.20385615705	2.55399634040397	0.205699679216685	12.4161415814051	2.13617935159929e-35	5.36688624226058e-34
AT5G23400	-	Leucine-rich repeat (LRR) family protein;(source:Araport11)	342.823584062475	-2.36835554690643	0.190825801076275	-12.4110866221899	2.27543509855518e-35	5.70968263296293e-34
AT3G19190	ATATG2	Encodes autophagy-related 2 (ATG2).The mRNA is cell-to-cell mobile. Autophagy controls guard cell ROS homeostasis by eliminating oxidized peroxisomes; thereby allowing stomatal opening.	1889.32739886997	1.76505668723265	0.142305102466133	12.4033267721564	2.50695007987204e-35	6.28285020017313e-34
AT1G08560	ATSYP111	member of SYP11 syntaxin Gene Family localized in the trans-Golgi network.	1331.82325895332	-2.83447318315024	0.228683254747449	-12.3947561717213	2.78993041482763e-35	6.9834263157831e-34
AT4G08500	ARAKIN	Encodes a member of the A1 subgroup of the MEKK (MAPK/ERK kinase kinase) family. MEKK is another name for Mitogen-Activated Protein Kinase Kinase Kinase (MAPKKK or MAP3K). This subgroup has four members: At4g08500 (MEKK1; also known as ARAKIN, MAP3Kb1, MAPKKK8), At4g08480 (MEKK2, also known as MAP3Kb4, MAPKKK9), At4g08470 (MEKK3, also known as MAP3Kb3, MAPKKK10) and At4g12020 (MEKK4, also known a…	1642.13029142999	1.93448880735639	0.156103811721716	12.3923226859122	2.87591254507815e-35	7.18978136269537e-34
AT1G02610	-	RING/FYVE/PHD zinc finger superfamily protein;(source:Araport11)	113.306414139046	4.57570793888584	0.369383756588437	12.387409725718	3.05760666797135e-35	7.63461443540202e-34
AT5G20910	ABI3-INTERACTING PROTEIN 2	Encodes an E3 ligase that can interact with and polyubiquitinate ABI3 in vitro. AIP2 likely negatively regulates ABA signaling by targeting ABI3 for post-translational destruction.	1389.59349326805	3.09126537085625	0.249565458155429	12.3865914526161	3.08895748173968e-35	7.70341976404368e-34
AT5G62865	-	hypothetical protein;(source:Araport11)	324.940897294257	2.99257870227006	0.241824433828396	12.3750055149252	3.56869783937091e-35	8.88890382076434e-34
AT3G56070	ROC2	rotamase cyclophilin 2 (ROC2) exhibiting peptidyl-prolyl cis-trans isomerase activity involved in signal transduction.	2873.39023826825	-1.11560098890102	0.0901560078006761	-12.3741170013593	3.60840785256551e-35	8.97679894694607e-34
AT1G74720	MCTP15	Encodes a putative transmembrane protein carrying four C(2) domains; suggesting that QKY may function in membrane trafficking in a Ca(2+)-dependent fashion. Mutant analysis shows that this gene is involved in organ development.	1293.70300472895	-1.39273495750558	0.112581545736011	-12.3708992304241	3.75592771624618e-35	9.33235405627875e-34
AT1G48210	CARK11	Plays role in abscisic acid (ABA)-dependent pathway in response to dehydration; forms homo- or heterodimers in a kinase active dependent manner.	812.449587315773	1.59626786198077	0.129036168357869	12.3707010390581	3.76520730234037e-35	9.34397411216498e-34
AT1G03780	ATTPX2	Homolog of vertebrate TPX2. Protein has three domains involved in nuclear targeting; one in nuclear export and two in microtubule binding. Involved in mitotic spindle assembly during late prophase and early prometaphase.	817.994256938029	-2.54029273434772	0.205544612172529	-12.358838830645	4.36415068030036e-35	1.08171256178385e-33
AT1G66160	ATCMPG1	CYS; MET, PRO, and GLY protein 1;(source:Araport11)	313.62178905089	2.44167566249818	0.197665690932522	12.3525516794501	4.71905283123351e-35	1.16825332285415e-33
AT5G46700	TET1	Encodes a transmembrane protein of the tetraspanin (TET) family; one of 17 members found in Arabidopsis. Double mutant analysis showed that TRN1 and TRN2 act in the same pathway. Required for the maintenance of both the radial pattern of tissue differentiation in the root and for the subsequent circumferential pattern within the epidermis.	1150.69143731123	-1.19360201947638	0.096784926774117	-12.3325197348353	6.05240346671359e-35	1.49651389006438e-33
AT1G76740	-	hypothetical protein;(source:Araport11)	269.171162663494	-3.28130838682058	0.266296776684128	-12.3219981393645	6.89640688167062e-35	1.70312724693326e-33
AT4G15830	-	ARM repeat superfamily protein;(source:Araport11)	523.046900199202	-2.64287548778294	0.214554620009805	-12.3179612150144	7.25041603335026e-35	1.78837722329296e-33
AT2G41210	PHOSPHATIDYLINOSITOL- 4-PHOSPHATE 5-KINASE 5	Encodes a protein with phosphatidylinositol-4-phosphate 5-kinase activity that plays a role in pollen tip growth. The enzyme localizes to the apical plasma membrane and adjacent cytosolic region of pollen tubes. Overexpression of this gene leads to increased deposition of pectin in the cell wall at the tip of the pollen tube and causes altered pollen tube morphology.	569.372392548043	2.81822456750601	0.229102992800601	12.3011250663095	8.93212561140238e-35	2.2005115280518e-33
AT5G06730	-	Peroxidase superfamily protein;(source:Araport11)	471.683857073707	2.68357481194577	0.218175981861605	12.3000469118917	9.05215505204153e-35	2.22737875825992e-33
AT5G44090	-	Calcium-binding EF-hand family protein;(source:Araport11)	2506.79746014152	1.63602226134032	0.133031082459861	12.2980451717662	9.27927132125403e-35	2.27988564926964e-33
AT4G23850	LACS4	Encodes a long chain acyl CoA synthetase that catalyzes the addition of CoA onto IBA; the first step in its β-oxidation.	7956.99105167576	1.68325931452108	0.136872949800052	12.2979691529995	9.28800705392114e-35	2.27988564926964e-33
AT3G03990	D14	Encodes an alpha/beta hydrolase essential for strigolactone signaling. Degradation of the protein is promoted by strigolactone. The mRNA is cell-to-cell mobile.	1360.09291596332	1.8345111297095	0.149289887554294	12.2882477826392	1.04751996689038e-34	2.56819508790757e-33
AT5G14450	-	GDSL-motif esterase/acyltransferase/lipase. Enzyme group with broad substrate specificity that may catalyze acyltransfer or hydrolase reactions with lipid and non-lipid substrates.	383.166728155611	-2.49209023209058	0.202841260323868	-12.2859137638544	1.07819811055885e-34	2.6402197399692e-33
AT3G16330	-	Avr9/Cf-9 rapidly elicited protein;(source:Araport11)	381.34210526615	4.04571530026587	0.329513846914942	12.2778309262075	1.19150030458267e-34	2.9141513473528e-33
AT1G30820	CTP SYNTHASE 1	Cytidine triphosphate synthase.	3499.77031411308	-1.48611670088294	0.121076164257266	-12.2742301096127	1.24571113416477e-34	3.04307292702104e-33
AT5G65700	BAM1	Encodes a CLAVATA1-related receptor kinase-like protein required for both shoot and flower meristem function. Very similar to BAM2;with more than 85% a.a. identity. It has a broad expression pattern and is involved in vascular strand development in the leaf, control of leaf shape, size and symmetry, male gametophyte development and ovule specification and function. Anthers of double mutants (bam1…	3747.63011035525	-1.77699123030273	0.14482237787119	-12.2701426148606	1.31022364382304e-34	3.19681970788553e-33
AT1G53790	-	F-box and associated interaction domains-containing protein;(source:Araport11)	366.002890286824	2.54701963491603	0.207764215105352	12.2591834865523	1.50003720083842e-34	3.65555284237934e-33
AT2G30250	ATWRKY25	member of WRKY Transcription Factor; Group I. Located in nucleus. Involved in response to various abiotic stresses - especially salt stress.	1852.44535162197	4.68747185247822	0.382375493344881	12.2588187110893	1.5068043194284e-34	3.66764120916026e-33
AT2G17500	PILS5	Intracellular auxin transport facilitator at the endoplasmic reticulum. Auxin transport facilitator which abundance is controlled by ER stress; resulting in protein turnover in a tissue-dependent manner. This process allows for the integration of environmental input with phytochrome auxin signaling, contributing to stress-induced growth adaptation.	3707.22631596145	3.15653223384718	0.257655904768717	12.250960197014	1.66018538124302e-34	4.03613931008781e-33
AT4G29230	ANAC075	NAC domain protein involved in negative regulation of flowering and secondary cell wall biosynthesis.	259.397324697505	3.62738931512508	0.296112574612236	12.2500347034408	1.67924048823793e-34	4.07758156832893e-33
AT1G25450	3-KETOACYL-COA SYNTHASE 5	Encodes KCS5; a member of the 3-ketoacyl-CoA synthase family involved in the biosynthesis of VLCFA (very long chain fatty acids).	1235.85491949981	-1.71115000291357	0.139728245312893	-12.2462713181705	1.75898935637394e-34	4.26534138525521e-33
AT5G35735	HYP1	Cytochrome b561 and DOMON domain (CYBDOM) protein.	7101.66844469474	3.3146934322766	0.270671416630588	12.246189396498	1.76076654228762e-34	4.26534138525521e-33
AT2G47000	ABCB4	Encodes an auxin efflux transmembrane transporter that is a member of the multidrug resistance P-glycoprotein (MDR/PGP) subfamily of ABC transporters. Functions in the basipetal redirection of auxin from the root tip. Exhibits apolar plasma membrane localization in the root cap and polar localization in tissues above and is involved in root hair elongation.	28441.7658628805	2.30636404566758	0.188413905334928	12.2409439025625	1.87835369419157e-34	4.54476519571976e-33
AT4G38660	-	Pathogenesis-related thaumatin superfamily protein;(source:Araport11)	1038.45893203353	-2.20727413708779	0.180337095927789	-12.2397121109881	1.90707864282485e-34	4.60877338682672e-33
AT5G46470	RESISTANT TO P. SYRINGAE 6	Encodes RPS6 (RESISTANT TO P. SYRINGAE 6); a member of the TIR-NBS-LRR class resistance protein. The mRNA is cell-to-cell mobile.	936.947648061961	1.48822525068268	0.121603772439863	12.2383148221709	1.94019152498906e-34	4.68322092238739e-33
AT2G42840	PDF1	Encodes a putative extracellular proline-rich protein is exclusively expressed in the L1 layer of vegetative; inflorescence and floral meristems and the protoderm of organ primordia.	2654.05958657845	-3.32720818839243	0.271927359846999	-12.2356506909216	2.00491670614109e-34	4.83370654805988e-33
AT4G22690	CYP706A1	member of CYP706A The mRNA is cell-to-cell mobile.	1809.8946849972	2.94682062685501	0.240847759901686	12.2352004770893	2.01606460266978e-34	4.85481748922853e-33
AT5G49570	ATPNG1	Encodes a protein that has peptide:N-glycanase activity in enzymatic assay in heterologous systems (although the activity was not detected in wild-type plants).	954.637342975734	1.231185761684	0.100711219237893	12.2249116930635	2.28830228062968e-34	5.50385501146713e-33
AT5G60360	AALP	Encodes a senescence-associated thiol protease. The mRNA is cell-to-cell mobile.	6209.71293507624	2.39896329237399	0.19645123300043	12.2114952180968	2.69883239343479e-34	6.48358551322204e-33
AT3G16340	ABCG29	Encodes a p-coumaryl alcohol exporter involved in lignin biosynthesis.	2061.70341368377	1.51979792324283	0.124464088445997	12.2107343750181	2.72419091799034e-34	6.53677016964586e-33
AT1G22180	-	Sec14p-like phosphatidylinositol transfer family protein;(source:Araport11)	830.281576610867	3.41118908206145	0.27976375123098	12.1931060298269	3.38277733226893e-34	8.10748286246273e-33
AT1G16670	COLD-RESPONSIVE PROTEIN KINASE 1	Encodes a cold-activated plasma membrane protein cold-responsive protein kinase that phosphorylates 14-3-3 proteins. The phosphorylated 14-3-3 proteins shuttle from the cytosol to the nucleus; where they interact with and destabilize the key cold-responsive C-repeat-binding factor (CBF) proteins, modulate CBF stability and the response to cold stress.	491.683605675344	1.8012792362166	0.14773392716933	12.1927256029145	3.39860949431998e-34	8.13582225644995e-33
AT1G76540	CDKB2	Encodes a cyclin-dependent protein kinase involved in regulation of the G2/M transition of the mitotic cell cycle. Specifically binds to the cyclin CYCD4;1; expressed in shoot meristem, young leaves and vascular tissue during the G2/M phase. Required for proper organization of the shoot apical meristem and for hormone signaling.	1097.87820085565	-2.08524138040275	0.171114705237197	-12.1862196326856	3.68104803804288e-34	8.80156362453127e-33
AT2G42890	AML2	A member of mei2-like gene family; predominantly plant-based family of genes encoding RNA binding proteins with characteristic presence of a highly conserved RNA binding motif first described in the mei2 gene of the fission yeast S. pombe. In silico analyses reveal nine mei2 -like genes in A. thaliana. They were grouped into four distinct clades, based on overall sequence similarity and subfamily…	2384.51502877063	2.84717126923116	0.23364991288513	12.1856294918925	3.70779259815657e-34	8.8550811461857e-33
AT1G15040	GAT	Encodes a nitrogen regulated putative glutamine amidotransferase that represses shoot branching.	317.591501429091	4.59406169598618	0.377484882691009	12.1701872224289	4.48053634651695e-34	1.06880009205986e-32
AT5G05890	UDP-GLUCOSYL TRANSFERASE 76C5	Encodes a nicotinate-N-glycosyltransferase.	124.687847896052	-3.3227159481134	0.273311554952317	-12.157246511927	5.24985185586307e-34	1.25084498443686e-32
AT5G35200	PICALM3	ENTH/ANTH/VHS superfamily protein;(source:Araport11)	3690.21573344306	1.9241793449425	0.158311224344672	12.1544088418722	5.43535301064734e-34	1.29352480792662e-32
AT3G55630	ATDFD	Encodes one of the three folylpolyglutamate synthetase isoforms (FPGSs): FPGS1 (At5g05980; plastidic), FPGS2 (At3g10160, mitochondrial) and FPGS3 (At3g55630, cytosolic).	193.324535199183	5.59639938721532	0.460449495734909	12.1542089611437	5.44866220590322e-34	1.29517380304257e-32
AT2G17630	PHOSPHOSERINE AMINOTRANSFERASE 2	Pyridoxal phosphate (PLP)-dependent transferases superfamily protein;(source:Araport11)	244.043243557963	-2.60228532377624	0.21415085203148	-12.1516459032986	5.62222169056549e-34	1.33486667039157e-32
AT4G20440	SMALL NUCLEAR RIBONUCLEOPROTEIN ASSOCIATED PROTEIN B	small nuclear ribonucleoprotein associated protein B;(source:Araport11)	1503.87473371891	-1.10522275199691	0.0910665491354402	-12.1364294846964	6.77170036557334e-34	1.60590557734975e-32
AT1G47128	RD21	Cysteine proteinase precursor-like protein/ dehydration stress-responsive gene (RD21). Has been shown to have peptide ligase activity and protease activity in vitro. RD21 is involved in immunity to the necrotrophic fungal pathogen Botrytis cinerea.Activity detected in root; leaf, flower and cell culture.	11404.3169647226	2.09861872074479	0.173059285195869	12.1265884021743	7.63650418597209e-34	1.80888022141463e-32
AT1G70210	ATCYCD1	Encodes a D-type cyclin that physically interacts with CDC2A. Its expression is upregulated early during germination.	107.416523787888	-3.83909635337356	0.316709545692262	-12.1218207837155	8.09406896881589e-34	1.91503030381075e-32
AT2G43500	NIN-LIKE PROTEIN 8	Plant regulator RWP-RK family protein;(source:Araport11)	1756.69702188405	2.2912809920888	0.189132963184315	12.1146570831013	8.83327962011106e-34	2.08749215702275e-32
AT5G48900	ATPLL21	Pectate lyase	170.428570757862	-2.59669428020733	0.214474024451925	-12.1072670074757	9.66614366317587e-34	2.28165949258686e-32
AT3G06290	ATSAC3B	Encodes a component of the conserved TREX-2 complex that couples mRNA transcription with nucleo-cytoplasmic export; that is required for prevention of epigenetic gene silencing and has additional roles in regulating siRNAs and DNA methylation.	2251.62412565885	1.49069168640538	0.123137510710415	12.1059105207273	9.8272823337827e-34	2.31700152585121e-32
AT2G28790	-	Pathogenesis-related thaumatin superfamily protein;(source:Araport11)	1547.80561260766	-3.41944419878901	0.282621378073572	-12.0990288211632	1.0686797458659e-33	2.51672840383734e-32
AT5G09840	MITOCHONDRIAL NUCLEASE2	Putative endonuclease or glycosyl hydrolase;(source:Araport11)	629.953803400751	-1.43647245255944	0.118810656405104	-12.0904344443781	1.18657603052472e-33	2.79113481108365e-32
AT3G12630	SAP5	Encodes a protein with E3 ligase activity that acts as a positive regulator of stress responses in Arabidopsis.	2505.7218922486	1.8195660407943	0.150523399889056	12.0882603112567	1.21839349427323e-33	2.86266064047993e-32
AT1G29670	GDSL1	GDSL-motif esterase/acyltransferase/lipase. Enzyme group with broad substrate specificity that may catalyze acyltransfer or hydrolase reactions with lipid and non-lipid substrates.The mRNA is cell-to-cell mobile.	636.020828904756	-3.96681084074111	0.328184326627882	-12.0871428611487	1.23507513651877e-33	2.89850003136774e-32
AT1G72770	ATHAB1	mutant has ABA hypersensitive inhibition of seed germination; Protein Phosphatase 2C; regulates the activation of the Snf1-related kinase OST1 by abscisic acid. The mRNA is cell-to-cell mobile.	1655.2938054319	1.58860721510641	0.131568460548357	12.0743771606458	1.44252328337345e-33	3.38143448642967e-32
AT1G02170	ARABIDOPSIS THALIANA METACASPASE 1	Encodes a type I metacaspase. Two Arabidopsis metacaspases; AT1G02170 (MC1) and AT4G25110 (MC2) antagonistically control programmed cell death in Arabidopsis. MC1 is a positive regulator of cell death and requires conserved caspase-like putative catalytic residues for its function. MC2 negatively regulates cell death. This function is independent of the putative catalytic residues. A third type I…	1032.70147856518	2.32927472789006	0.192927133960905	12.0733391932421	1.46083904459476e-33	3.42041898561404e-32
AT4G14630	GERMIN-LIKE PROTEIN 9	germin-like protein with N-terminal signal sequence that may target it to the vacuole; plasma membrane and/or outside the cell. The mRNA is cell-to-cell mobile.	1486.80365994725	4.56337958014723	0.378068113760891	12.0702577499919	1.51658544718112e-33	3.54685306195585e-32
AT1G08477	-	Natural antisense transcript overlaps with AT1G62180;(source:Araport11)	1410.90339805989	2.03448753845373	0.168711346910025	12.058984625016	1.73913758619176e-33	4.06265742228914e-32
AT1G11100	FRG5	SNF2 domain-containing protein / helicase domain-containing protein / zinc finger protein-like protein;(source:Araport11)	728.095647445731	2.03422574004947	0.168733227719175	12.0558693005924	1.80616729359399e-33	4.2143903517193e-32
AT1G15480	POCO1	PPR motif containing protein. Found in mitochondria. Mutants flower early and have reduced levels of the ABI5; a regulator of FLC expression.	818.353531575442	-1.28081196984671	0.106297493357131	-12.0493148934709	1.9556864432157e-33	4.55802925341891e-32
AT3G49110	ATPCA	Class III peroxidase Perx33. Expressed in roots. Located in the cell wall. Involved in cell elongation. Expression activated by light. May play a role in generating H2O2 during defense response. The mRNA is cell-to-cell mobile.	143.62904284658	4.80348327704187	0.398766699655999	12.0458485655539	2.03966587521263e-33	4.74830473243306e-32
AT4G21380	ARK3	encodes a putative receptor-like serine/threonine protein kinases that is similar to Brassica self-incompatibility (S) locus. Expressed in root. Shoot expression limited to limited to the root-hypocotyl transition zone and at the base of lateral roots as well as in axillary buds; and pedicels.	149.357725672996	4.13365374067034	0.343287772281128	12.0413660912023	2.15359468453322e-33	5.00778603619981e-32
AT2G29480	ATGSTU2	Encodes glutathione transferase belonging to the tau class of GSTs. Naming convention according to Wagner et al. (2002).	1046.21938758135	2.72827478617344	0.226625668129463	12.0386839173702	2.22476575441564e-33	5.16736210693793e-32
AT2G02390	ATGSTZ1	Encodes glutathione transferase belonging to the zeta class of GSTs. Naming convention according to Wagner et al. (2002). The protein undergoes spontaneous thiolation following treatment with the oxidant tert-butylhydroperoxide. It functions in vitro as a maleylacetoacetate isomerase and is likely to be involved in tyrosine catabolism.	3619.54767690798	2.71780899134304	0.225813732746883	12.0356231584439	2.30884023974119e-33	5.35650935619955e-32
AT2G26600	-	Glycosyl hydrolase superfamily protein;(source:Araport11)	502.168195351879	1.79451161635872	0.149115082470586	12.0344071614131	2.34311108396871e-33	5.42981221513296e-32
AT5G64250	-	Aldolase-type TIM barrel family protein;(source:Araport11)	6053.60691745447	2.09469280432648	0.174127733956744	12.0296334003108	2.48260649318994e-33	5.74651217921958e-32
AT3G60900	FASCICLIN-LIKE ARABINOGALACTAN-PROTEIN 10	Fasciclin-like arabinogalactan protein. Possibly involved in embryogenesis and seed development.	256.273252664903	-2.02574210284114	0.168471164331934	-12.0242660568896	2.64931758559752e-33	6.1254153744453e-32
AT5G25770	-	alpha/beta-Hydrolases superfamily protein;(source:Araport11)	916.120089564986	2.02681806968122	0.16861531371861	12.0203676936701	2.77732815795142e-33	6.40679109163793e-32
AT2G15695	-	peptide methionine sulfoxide reductase (Protein of unknown function DUF829; transmembrane 53);(source:Araport11)	753.256725162978	2.53509203256221	0.210947041435982	12.0176704793063	2.86947374770154e-33	6.61184075804101e-32
AT3G07650	B-BOX DOMAIN PROTEIN 7	This gene belongs to the CO (CONSTANS) gene family. This gene family is divided in three subgroups: groups III; to which COL9 belongs, is characterised by one B-box (supposed to regulate protein-protein interactions) and a second diverged zinc finger. COL9 downregulates expression of CO (CONSTANS) as well as FT and SOC1 which are known regulatory targets of CO. The mRNA is cell-to-cell mobile.	727.250518683091	2.05805840146287	0.171433300226432	12.0050095211639	3.34425409005956e-33	7.69709274696249e-32
AT3G51230	-	chalcone-flavanone isomerase family protein;(source:Araport11)	120.485017423595	-3.94188462935408	0.328375031535848	-12.0042154573002	3.37650571989686e-33	7.76252164370398e-32
AT2G30070	ATKT1	Encodes a high affinity potassium transporter.	1139.98282009801	1.32421314105818	0.110360354354155	11.9989931964941	3.5964460874821e-33	8.25880719184238e-32
AT5G40690	-	histone-lysine N-methyltransferase trithorax-like protein;(source:Araport11)	2505.69038530482	4.29165475021939	0.357998838679704	11.9879013184707	4.11191315798433e-33	9.43184600080021e-32
AT1G32460	-	hypothetical protein;(source:Araport11)	599.560485682087	2.14040085458944	0.178740603176206	11.9749000314125	4.81017056494512e-33	1.10210454253257e-31
AT3G54130	-	Josephin family protein;(source:Araport11)	630.762346463068	2.1268281583363	0.177781141316169	11.9631820483924	5.53976108307302e-33	1.26783709116553e-31
AT3G16860	COBL8	Functionally redundant role with COBL7 in stomatal formation through regulating cellulose deposition and ventral wall modification.	195.345242532513	3.38317312980874	0.282885396728174	11.9595184797031	5.7896668270223e-33	1.32353870032154e-31
AT4G03510	ATRMA1	RMA1 encodes a novel 28 kDa protein with a RING finger motif and a C-terminal membrane-anchoring domain that is involved in the secretory pathway. Has E3 ubiquitin ligase activity.	474.157974618979	2.88119590998628	0.241097232394663	11.9503483361017	6.46536769814273e-33	1.47634380508771e-31
AT5G40030	AGC VIIIA KINASE 1-4	Member of AGC VIIIa Kinase gene family.	192.994115206088	-2.90615952708844	0.2431966064624	-11.9498358524084	6.50535977480065e-33	1.48380678009498e-31
AT1G08130	ATLIG1	Encodes the Arabidopsis DNA ligase 1 that provides the major DNA ligase activity in cells and plays a key role in both DNA replication and excision repair pathways. In addition; it is an important component of the active DNA demethylation machinery and is indispensable for cell viability. AtLIG1 expresses one major and two minor mRNA transcripts differing only in the length of the 5' untranslated…	1136.5575104734	-1.47998905669459	0.123866178817087	-11.9482902502392	6.62746589619722e-33	1.50996136580026e-31
AT1G01650	ARABIDOPSIS THALIANA SIGNAL PEPTIDE PEPTIDASE-LIKE 4	SIGNAL PEPTIDE PEPTIDASE-LIKE 4;(source:Araport11)	893.354680410093	1.37703891639865	0.115256482313621	11.9476049308154	6.68233351976655e-33	1.52075527411728e-31
AT4G18880	ARABIDOPSIS THALIANA HEAT SHOCK TRANSCRIPTION FACTOR A4A	Encodes a member of Heat Stress Transcription Factor(Hsf) family that is a substrate of the MPK3/MPK6 signaling and regulates stress responses.	2105.55471164218	2.96089286141651	0.247906814288053	11.9435719018846	7.01448433495794e-33	1.59455802911138e-31
AT1G44110	CYCA1	Cyclin A1;(source:Araport11)	460.530258710664	-2.56086585591809	0.214438894171155	-11.9421705927756	7.13368977205137e-33	1.61984230841882e-31
AT4G37520	-	Peroxidase superfamily protein;(source:Araport11)	818.393062537377	3.80882339805413	0.31897910631264	11.9406673436504	7.26380434728752e-33	1.64754444971996e-31
AT2G14080	-	Disease resistance protein (TIR-NBS-LRR class) family;(source:Araport11)	178.336587873983	4.33418134756009	0.363028978962837	11.9389404117069	7.41619120116333e-33	1.68023081901357e-31
AT1G04020	ATBARD1	Encodes a protein containing two tandem BRCA1 C-Terminal (BRCT) domains; which function in phosphorylation-dependent protein-protein interactions. Loss of function mutations cause defects in meristem organization due to failure to repress WUS. BARD1 binds to WUS promoter and over expression of BARD reduces the extent of WUS expression.	380.639998755766	-2.18545924793837	0.183068321581487	-11.9379433266153	7.50561673743977e-33	1.69859553812739e-31
AT2G18700	ATTPS11	Encodes an enzyme putatively involved in trehalose biosynthesis. The protein has a trehalose synthase (TPS)-like domain that may or may not be active as well as a trehalose phosphatase (TPP)-like domain.	5230.20068804923	1.97455426193557	0.165535049259417	11.9283153070572	8.42614960630823e-33	1.90479773951066e-31
AT1G13990	-	plant/protein;(source:Araport11)	1464.7924699996	2.18748041485638	0.183391811283512	11.9279067017593	8.46760408812386e-33	1.91203963280216e-31
AT4G17530	ATRAB1C	AtRabD2c encodes a Rab GTPase; which plays important roles in pollen development, germination and tube elongation.	2891.55682368579	1.85573472501365	0.155587905249362	11.9272428151754	8.53539007900703e-33	1.92520465115381e-31
AT3G20240	-	Mitochondrial substrate carrier family protein;(source:Araport11)	373.264798681398	-1.89283922217698	0.158704756115833	-11.9267958220197	8.58133351479044e-33	1.9334192047752e-31
AT2G01600	PICALM1A	ANTH domain-containing protein which functions as adaptor protein for clathrin-mediated endocytosis (CME) of the secretory vesicle-associated longintype R-SNARE VAMP72 group. Interacts with the SNARE domain of VAMP72 and clathrin at the plasma membrane. Required for recycling of R-SNARE proteins.	2407.36817703905	1.6115401664938	0.135170968221105	11.9222358743317	9.06428252812289e-33	2.03996602351324e-31
AT1G21140	ATVTL1	The gene encodes nodulin-like1 whose transcript abundance was repressed under conditions of Fe-deficient growth.	193.193280633096	4.41062142515868	0.37033329345604	11.9098701172603	1.05140906304623e-32	2.36363277739075e-31
AT3G28900	EL34X	Ribosomal protein L34e superfamily protein;(source:Araport11)	1563.21407796708	-1.23121131308114	0.103398383055823	-11.9074522898142	1.08233915253111e-32	2.43047398190061e-31
AT1G01010	ANAC001	Member of the NAC domain containing family of plant specific transcriptional regulators.	1353.08055714576	2.95897051154054	0.248548476820215	11.9050036008906	1.11458494582443e-32	2.50011871825811e-31
AT5G16910	ATCSLD2	encodes a gene similar to cellulose synthase. Located in Golgi membranes. The mRNA is cell-to-cell mobile.	2970.07164470846	1.69758726909489	0.142620183061742	11.9028543692164	1.14367238625212e-32	2.56253305087395e-31
AT5G43450	-	encodes a protein whose sequence is similar to ACC oxidase	818.673698616067	4.76717046320559	0.400527173729254	11.9022397876756	1.15212779813081e-32	2.57863222734901e-31
AT4G38060	CCI2	hypothetical protein;(source:Araport11)	4217.33789159093	3.61951783738261	0.30422115606895	11.8976532866842	1.21722024322855e-32	2.72131838519158e-31
AT5G40010	AAA-ATPASE 1	Encodes a mitochondrial ATPase involved in seed and silique development.	1568.82950913459	8.1869878273382	0.688256803111812	11.8952515838891	1.25274937979409e-32	2.79766913199341e-31
AT2G39050	ARATHEULS3	Encodes a nucleocytoplasmic lectin that is capable of binding carbohydrates. It is involved in ABA mediated stomatal movement and increased expression is correlated with increased resistance to Pseudomonas syringae.	651.287241863962	2.8259005065951	0.237690499332657	11.8889922589634	1.35025902418845e-32	3.01211628472807e-31
AT1G53625	-	hypothetical protein;(source:Araport11)	883.782188399066	4.27157432526106	0.359325533157292	11.887756173985	1.37038817213218e-32	3.05366409377424e-31
AT1G73130	ATI3C	ATG8A/F interacting protein containing a WxxL LIR motif at the C terminus which is essential for interaction with ATG8. Stress (abiotic or biotic) results in the formation of ATG8- and ATI3-labeled punctate structures; likely reflecting increased formation of ATG8-labeled phagophores or autophagosomes. ATI3 proteins probably act as selective autophagy receptors that target specific cellular compo…	394.5775574008	1.65065085568252	0.138905549003591	11.8832607302092	1.44613969414294e-32	3.21892936305939e-31
AT1G76070	-	hypothetical protein;(source:Araport11)	931.547665048039	2.10521748133373	0.177194851854934	11.8808049968474	1.48926197414042e-32	3.3112834693374e-31
AT1G73080	ATPEPR1	Encodes a leucine-rich repeat receptor kinase. Functions as a receptor for AtPep1 to amplify innate immunity response to pathogen attacks. The mRNA is cell-to-cell mobile.	2169.86739694678	1.38076897501931	0.116234769432817	11.8791389337025	1.51924238892104e-32	3.37424731893842e-31
AT1G34300	-	lectin protein kinase family protein;(source:Araport11)	1351.5102094946	1.60689309898672	0.135303626186269	11.8762012835824	1.57357194390111e-32	3.4910940394746e-31
AT5G64370	BETA-UP	PYD3 encodes a beta-ureidopropionase which; when expressed in E. coli, has been shown to convert beta-ureidopropionate into beta-alanine. It localizes to the cytosol and plays an important role in uracil degradation.	1379.41098748022	1.55428253452869	0.130879984442236	11.8756320238919	1.58432098746565e-32	3.51110437178523e-31
AT5G61000	ATRPA70D	Replication factor-A protein 1-like protein;(source:Araport11)	603.279035223531	-1.77402866547985	0.149390869182934	-11.8750809549645	1.59479599449478e-32	3.53046441529379e-31
AT3G02140	ABI FIVE BINDING PROTEIN 4	Encodes a protein that acts in the nucleus and is an important negative regulator of ABA and salt stress responses; and could play a critical role in controlling root elongation, floral initiation and starch degradation.	328.148176070806	2.52204823131109	0.212397403411994	11.8741952151787	1.61177689660254e-32	3.56416895436073e-31
AT2G35390	-	Phosphoribosyltransferase family protein;(source:Araport11)	818.4018099697	1.31882321687771	0.111073233404472	11.8734566056543	1.62607430154672e-32	3.5918725050488e-31
AT4G35550	ATWOX13	Encodes a WUSCHEL-related homeobox gene family member with 65 amino acids in its homeodomain. WOX13 is the only family member that does not contain a sequence of eight residues (TLPLFPMH) downstream of the homeodomain called the WUS box.	385.304282462307	-1.67176938152474	0.140827619269954	-11.8710334676617	1.67386964167364e-32	3.69342975282336e-31
AT3G27020	ATYSL6	Arabidopsis thaliana metal-nicotianamine transporter YSL6	364.346963865302	-2.22263958535131	0.18728882045799	-11.8674439825941	1.74724597988256e-32	3.85115020538719e-31
AT4G31860	-	Protein phosphatase 2C family protein;(source:Araport11)	1880.20599417643	2.00887689743775	0.169398359273041	11.858892294227	1.93518301177669e-32	4.26076086107014e-31
AT4G15470	ATLFG5	Bax inhibitor-1 family protein;(source:Araport11)	2670.24591003906	1.49302262451985	0.125957296954298	11.8534031820449	2.06625592630753e-32	4.54441985959294e-31
AT5G44567	PROSCOOP2	SCOOP (SERINE RICH ENDOGENOUS PEPTIDE) family member; involved in immunity against herbivorous insects.	153.597124771638	5.04312553159864	0.425487155458252	11.8525917102413	2.08636669811932e-32	4.58368441253487e-31
AT1G79670	RESISTANCE TO FUSARIUM OXYSPORUM 1	Encodes a receptor-like kinase that does not contain an extracellular leucine-rich repeat domain. A novel type of dominant disease-resistance protein that confers resistance to a broad spectrum of Fusarium races.	669.441597179499	1.66481940441279	0.140502901679884	11.8490037181285	2.17764343291344e-32	4.77904450682624e-31
AT3G24530	-	AAA-type ATPase family protein / ankyrin repeat family protein;(source:Araport11)	898.286185771603	1.19716152129408	0.101036110711512	11.8488480293183	2.18169260935745e-32	4.78276025593479e-31
AT1G08910	PIAL1	Encodes an SP-RING domain containing protein that functions in sumolaytion and is involved in positive regulation of sulfur metabolism and stress response.	637.350867319319	1.88020091940136	0.158689847688444	11.8482747749104	2.19666644239898e-32	4.81039145422861e-31
AT2G39800	ATP5CS	encodes a delta1-pyrroline-5-carboxylate synthase that catalyzes the rate-limiting enzyme in the biosynthesis of proline. Gene is expressed in reproductive organs and tissues under non-stress conditions but in the whole plant under water-limiting condition. Expression is also induced by abscisic acid and salt stress in a light-dependent manner. encodes a delta1-pyrroline-5-carboxylate synthase th…	1458.1835547676	2.8084053495746	0.237043264810482	11.8476487902744	2.21313421419872e-32	4.8412310935597e-31
AT1G33110	-	MATE efflux family protein;(source:Araport11)	4616.08795284153	1.76502939542872	0.149034635459484	11.8430819117115	2.33704260138234e-32	5.10677769731555e-31
AT5G61170	ES19X	Ribosomal protein involved in defense response to Pseudomonas syringae pv tomato-DC3000.	4079.83345934585	-1.38505635358428	0.116969534022537	-11.841171850077	2.3908872901274e-32	5.21881849350388e-31
AT5G14920	A-STIMULATED IN ARABIDOPSIS 14	Encodes a GASA domain containing protein that regulates increases in plant growth through GA-induced and DELLA-dependent signal transduction and that can increase abiotic stress resistance by reducing ROS accumulation.	851.353898742012	-3.41455058218126	0.288519187514679	-11.8347435108021	2.58131380758434e-32	5.62842860300346e-31
AT5G01750	-	LURP-one-like protein (DUF567);(source:Araport11)	2086.37660262501	2.81706616342266	0.238156262015317	11.828646198862	2.77582570959803e-32	6.04605814429615e-31
AT3G07560	ABERRANT PEROXISOME MORPHOLOGY 2	Encodes peroxin 13 (PEX13) involved in protein transport into peroxisomes; for example, peroxisomal import of nitric oxide synthase.	4838.20623791963	1.77582297659147	0.150134674673242	11.8282001173708	2.79061468419204e-32	6.07175542219705e-31
AT5G47710	-	Calcium-dependent lipid-binding (CaLB domain) family protein;(source:Araport11)	961.423906887779	1.87445930133412	0.158479939797113	11.8277386004425	2.80599774157058e-32	6.09868888157203e-31
AT3G56400	ARABIDOPSIS THALIANA WRKY DNA-BINDING PROTEIN 70	Member of WRKY Transcription Factor; Group III. Function as activator of SA-dependent defense genes and a repressor of JA-regulated genes. WRKY70-controlled suppression of JA-signaling is partly executed by NPR1.	1813.8943048341	3.90550674463357	0.330236869985451	11.8263800913739	2.851769338398e-32	6.19154198604058e-31
AT2G22300	CALMODULIN-BINDING TRANSCRIPTION ACTIVATOR 3	Encodes a putative CAM binding transcription factor. Loss of function mutations show enhanced resistance to fungal and bacterial pathogens suggesting that CAMTA functions to suppress defense responses.It acts in the cold response pathway; it can bind to and activate the expression of DREB1 genes.	2459.83955385623	1.90247323552048	0.160907540708322	11.823393901527	2.95500405953231e-32	6.40882290689164e-31
AT2G25460	-	EEIG1/EHBP1 protein amino-terminal domain protein;(source:Araport11)	636.472798399671	2.98857355330782	0.252965036840072	11.8141763408879	3.29764808857372e-32	7.1443176305279e-31
AT2G19130	-	S-locus lectin protein kinase family protein;(source:Araport11)	349.808148759192	2.43025752516597	0.205856708686706	11.8055784563455	3.65270291135908e-32	7.90510331562785e-31
AT5G20250	DARK INDUCIBLE 10	encodes a member of glycosyl hydrolase family 36. Expression is induced within 3 hours of dark treatment; in senescing leaves and treatment with exogenous photosynthesis inhibitor. Induction of gene expression was suppressed in excised leaves supplied with sugar. The authors suggest that the gene's expression pattern is responding to the level of sugar in the cell. The mRNA is cell-to-cell mobile.	4130.86293101665	2.05092893504737	0.173728390344539	11.8053757994301	3.66151430794007e-32	7.91573380736778e-31
AT4G28710	ATXIH	member of Myosin-like proteins The mRNA is cell-to-cell mobile.	1173.18513193666	1.59807625461548	0.135379893281804	11.8043840623287	3.70493972760946e-32	8.00109324153958e-31
AT5G41070	DRB5	Encodes a double-stranded RNA binding protein.	212.891138013915	-3.13993644214788	0.266127013122102	-11.7986385722792	3.96677153148475e-32	8.55743486600855e-31
AT3G16470	ATJAC1	Encodes a JA-responsive gene that coordinates with GRP7 in shaping plant development through the regulation of RNA processing in Arabidopsis. AtJAC1 interacts with RNA binding protein GRP7 specifically in the cytoplasm to regulate its nucleocytoplasmic distribution.	1706.76198254914	-2.31797087923874	0.196510735400646	-11.7956450293307	4.1103904652845e-32	8.85784781796978e-31
AT1G13390	-	translocase subunit seca;(source:Araport11)	1078.04970530271	1.90188809665757	0.161243388347952	11.7951384930799	4.13519782353692e-32	8.90185745681862e-31
AT1G72670	IQ-DOMAIN 8	Member of IQ67 (CaM binding) domain containing family. IQ67 DOMAIN proteins facilitate preprophase band formation and division-plane orientation.	342.434831334277	-2.58466442875286	0.219136383824076	-11.794775398082	4.15307164101397e-32	8.93086380429912e-31
AT5G53760	ATMLO11	A member of a large family of seven-transmembrane domain proteins specific to plants; homologs of the barley mildew resistance locus o (MLO) protein. The Arabidopsis genome contains 15 genes encoding MLO proteins, with localization in plasma membrane. Phylogenetic analysis revealed four clades of closely-related AtMLO genes. ATMLO11 belongs to the clade I, with AtMLO4 and AtMLO14. The gene is exp…	2410.87858024563	1.23553278995605	0.104758897804977	11.7940606081611	4.18848255051679e-32	8.99748103444347e-31
AT3G15820	REDUCED OLEATE DESATURATION 1	Functions as phosphatidylcholine:diacylglycerol cholinephosphotransferase; a major reaction for the transfer of 18:1 into phosphatidylcholine for desaturation and also for the reverse transfer of 18:2 and 18:3 into the triacylglycerols synthesis pathway	204.227261152269	-2.59640419616987	0.220161687087386	-11.7931699675762	4.23302493032903e-32	9.08355244034666e-31
AT1G23550	SIMILAR TO RCD ONE 2	Encodes a protein with similarity to RCD1 but without the WWE domain. The protein does have a PARP signature upstream of the C-terminal protein interaction domain. The PARP signature may bind NAD+ and attach the ADP-ribose-moiety from NAD+ to the target molecule. Its presence suggests a role for the protein in ADP ribosylation. Its transcript level is up-regulated by tunicamycin (N-linked glycosy…	798.463647892381	4.23639788108623	0.35931249099186	11.7902883626225	4.38038638546627e-32	9.38984621171756e-31
AT3G15060	ATRABA1G	RAB GTPase homolog A1G;(source:Araport11)	862.347530212485	2.47153531865291	0.209653278116367	11.7886795802024	4.46486158378465e-32	9.56083229439119e-31
AT4G33565	ARABIDOPSIS TOXICOS EN LEVADURA 83	RING/U-box superfamily protein;(source:Araport11)	544.204676292766	2.61261208752503	0.221659057567509	11.7866245403905	4.5751259234665e-32	9.78662341900632e-31
AT1G06780	GALACTURONOSYLTRANSFERASE 6	Encodes a protein with putative galacturonosyltransferase activity. Required for synthesis of native homogalacturonan in growing pollen tubes; critical role in pollen tube growh and male fertility.	599.723912310497	1.5231688186089	0.1293228489444	11.7780332790516	5.06613555472618e-32	1.08255317643096e-30
AT5G46780	-	VQ motif-containing protein;(source:Araport11)	1853.67717423149	3.08964716227455	0.26232589591866	11.7778961602501	5.07438212754278e-32	1.08317515445971e-30
AT1G56220	-	Dormancy/auxin associated family protein;(source:Araport11)	923.148512490126	-1.71221950593992	0.14543872745573	-11.7727893793701	5.39119198360123e-32	1.14959240826791e-30
AT1G36622	PROSCOOP 23	Cleaved by subtilases to produce SERINE RICH ENDOGENOUS PEPTIDES (SCOOP) proteins; which are involved in signaling. Protein induces ROS production.	138.109540149992	4.74072162735159	0.402842142071055	11.7681869205119	5.69350049872674e-32	1.21278132344337e-30
AT2G47710	-	Adenine nucleotide alpha hydrolases-like superfamily protein;(source:Araport11)	1536.76752574538	2.57478816869299	0.218881609189127	11.7633828544646	6.02701269082273e-32	1.28247754322538e-30
AT2G36950	ATHMP20	Heavy metal transport/detoxification superfamily protein;(source:Araport11)	9174.18379837345	3.2220415724689	0.273983426594949	11.7599871368581	6.27438530223918e-32	1.33371750403618e-30
AT3G52400	ATSYP122	syntaxin protein; involved in the negative regulation of defense pathways such as programmed cell death, salicylic acid signalling pathway, jasmonic acid signalling pathway	1287.03934822136	2.77050789911865	0.235610135649938	11.7588655151702	6.35828824055158e-32	1.35013861174892e-30
AT3G05580	ATUNIS1	Encodes a Type One Protein Phosphatase that acts as a nucleocytoplasmic negative regulator of tip growth. Mutants affect pollen germination; pollen tube growth, and root hair growth. It acts genetically downstream of ANX1 (AT3G04690) and ANX2 (AT5G28680) and is functionally redundant with TOPP8 (AT5G27840).	759.840884835778	1.75170675168024	0.148984567995547	11.757638896752	6.45132120513486e-32	1.36846207381649e-30
AT1G25275	-	Thionin-like gene involved in resistance against the beet cyst nematode (Heterodera schachtii).	4448.46927294267	1.56321424117663	0.132989791920699	11.7543927139067	6.70410077762843e-32	1.42059755517596e-30
AT5G08560	ATWDR26	WRDR26 is a WD-40 repeat containing protein initially identified as an interacting partner RanBPM. Its expression is induced by abiotic stress as well as various plant growth regulators including IAA; ABA and ethylene. Role as a novel modulator of redox homeostatis, responding to developmental and stress signals to regulate leaf senescence.	2858.52423111505	1.24391786376111	0.105842739129918	11.7525101295257	6.85517741156705e-32	1.4510959484339e-30
AT1G10522	PLASTID REDOX INSENSITIVE 2	Encodes PRIN2 (plastid redox insensitive 2). PRIN2 mutants are impaired in PEP (plastid-encoded RNA polymerase) activity and high light-dependent plastid redox signalling to the nucleus.	119.170335455064	-2.90540644810503	0.247324226544051	-11.7473588766588	7.28606304595805e-32	1.54069874825988e-30
AT1G11280	-	S-locus lectin protein kinase family protein;(source:Araport11)	847.141457928523	-1.20880078905905	0.102988578971849	-11.73723145932	8.21311994740677e-32	1.73492544154378e-30
AT2G29990	ALTERNATIVE NAD(P)H DEHYDROGENASE 2	alternative NAD(P)H dehydrogenase 2;(source:Araport11)	718.593108225074	1.54587310550579	0.131709751561364	11.7369677429356	8.23876363493641e-32	1.73853328263211e-30
AT4G22120	CALCIUM PERMEABLE STRESS-GATED CATION CHANNEL 1	Calcium-permeable stretch activated cation channel.	574.865630413942	-1.69928931288351	0.144819105699629	-11.7338752001965	8.5454793141993e-32	1.80138348990909e-30
AT3G10820	MED26A	Transcription elongation factor (TFIIS) family protein;(source:Araport11)	436.625675951831	1.84307494522382	0.157082498892705	11.7331654271856	8.61745835330341e-32	1.81467224659812e-30
AT1G09470	ATNEAP3	NEAP3 is a member of a small family containing coiled-coil domains; a nuclear localization signal and a C-terminal predicted transmembrane domain. It localizes to the nuclear periphery. Mutants have altered nuclear morphology and chromatin structure.	284.362358289735	-2.41824534883	0.206137463462403	-11.7312268629475	8.81713263391327e-32	1.85479577687502e-30
AT3G17360	PHRAGMOPLAST ORIENTING KINESIN 1	PHRAGMOPLAST ORIENTING KINESIN 1 is one of the two Arabidopsis homologs isolated in yeast two-hybrid screen for interaction partners of maize gene TANGLED1 (TAN1). Based on sequence homology in their motor domains; POK1 and POK2 belong to the kinesin-12 class which also includes the well-characterized group of phragmoplast-associated kinesins AtPAKRPs. Both kinesins are composed of an N-terminal …	758.017765218214	-2.62220552884519	0.223739346715229	-11.7199123325531	1.0077623044491e-31	2.11776136442202e-30
AT2G21050	LAX2	Encodes LAX2 (LIKE AUXIN RESISTANT); a member of the AUX1 LAX family of auxin influx carriers. Required for the establishment of embryonic root cell organization.	1116.05924536465	-3.9512815152024	0.337148926210421	-11.7196918276297	1.0103887492694e-31	2.12108496485716e-30
AT1G51950	IAA18	indole-3-acetic acid inducible 18;(source:Araport11)	669.804282619569	3.05487468293688	0.260665127667646	11.7195372862914	1.01223354826754e-31	2.12276250308171e-30
AT3G25130	-	acidic leucine-rich nuclear phosphoprotein 32 family B protein;(source:Araport11)	362.485261668794	-2.11908335130323	0.180865314817694	-11.716361168747	1.05089706082139e-31	2.20156969398083e-30
AT5G61530	-	small G protein family protein / RhoGAP family protein;(source:Araport11)	2146.73835121255	2.09650182381068	0.178968448785413	11.7143655098918	1.07593705472583e-31	2.25170332071489e-30
AT5G60710	-	Zinc finger (C3HC4-type RING finger) family protein;(source:Araport11)	2890.05643756159	1.9712255583909	0.168304326510343	11.7122690739014	1.10287966982273e-31	2.30571135915565e-30
AT2G38470	ATWRKY33	Member of the plant WRKY transcription factor family. Regulates the antagonistic relationship between defense pathways mediating responses to P. syringae and necrotrophic fungal pathogens. Located in nucleus. Involved in response to various abiotic stresses - especially salt stress. Regulates cytochrome P450 gene CYP94B1 to control apoplastic barrier formation in roots to confer salt tolerance.	3521.73557336093	3.90845599313214	0.334165497766165	11.696168572936	1.33339011124056e-31	2.78475506771434e-30
AT5G16830	ATPEP12	member of SYP2 Gene Family. Over-expression of the gene in tobacco protoplasts leads to a disruption of vacuolar transport from the prevacuolar compartment (PVC) to the vacuole; but not from the Golgi apparatus to the plasma membrane.	979.973022146615	1.81613920114276	0.155308784055352	11.6937313764268	1.37222430282658e-31	2.86291401309143e-30
AT4G26780	AR192	unknown function	747.932730757998	-1.32629186993989	0.113445447076811	-11.6910101208547	1.41691274586116e-31	2.95311383377634e-30
AT4G13830	DJC26	DnaJ-like protein (J20); nuclear gene. Targeting of proteins for degradation.	274.949041537122	1.84428763557725	0.157785534650999	11.6885723374869	1.45817135507247e-31	3.0359875392791e-30
AT3G46440	UDP-XYL SYNTHASE 5	Encodes a cytosolic isoform of UDP-glucuronic acid decarboxylase. UDP-glucuronic acid decarboxylase produces UDP-xylose; which is a substrate for many cell wall carbohydrates including hemicellulose and pectin. UDP-xylose is also known to feedback regulate several cell wall biosynthetic enzymes.	2122.73708567294	1.36278935451733	0.116607109508089	11.6870177150116	1.48510339445665e-31	3.08749597446013e-30
AT1G79440	ALDEHYDE DEHYDROGENASE 5F1	Encodes a mitochondrial succinic semialdehyde dehydrogenase (SSADH). Nomenclature according to Kirch; et al (2004).	1546.06991319793	1.19786784307476	0.102496021585064	11.686969157926	1.48595249608253e-31	3.08749597446013e-30
AT1G07150	MAP3K13	Member of MEKK subfamily. Involved in wound induced signaling where it interacts with At5g40440; and activates At1g59580.	292.347679945378	3.1925932984303	0.273198985607917	11.6859632232023	1.50365176646236e-31	3.12107677496789e-30
AT1G50360	ATVIIIA	member of Myosin-like proteins	981.780535013226	1.17794904227721	0.100828975963168	11.6826441112275	1.56354897566367e-31	3.24208827435877e-30
AT5G60670	RIBOSOMAL PROTEIN LIKE 12C	Ribosomal protein L11 family protein;(source:Araport11)	2830.36576477418	-1.5534075405834	0.132978455927979	-11.6816482019067	1.58197904710765e-31	3.27695659758014e-30
AT1G23000	ATHMP05	Heavy metal transport/detoxification superfamily protein;(source:Araport11)	236.022798862683	-4.39382474431536	0.376493523862286	-11.6703859849726	1.80601970215968e-31	3.73722731435694e-30
AT5G53590	SAUR30	SAUR-like auxin-responsive protein family;(source:Araport11)	1096.6713330814	2.48656470856161	0.213126293098427	11.6670949999269	1.87724457601261e-31	3.88065833941507e-30
AT1G71140	DTX14	MATE transporter that can export the antibiotic norfloxacin.	1377.15680796269	3.9522414126508	0.338848140190264	11.6637541833094	1.952400066242e-31	4.03191468410097e-30
AT1G15400	MAPK SUBSTRATES IN THE STOMATAL LINEAGE 2	Tightly connected with MAPK signaling to fine-tune stomatal production and patterning.	770.917731633262	1.77157178665089	0.151916176782938	11.6615084987438	2.00459056208673e-31	4.13548662706916e-30
AT3G60300	-	RWD domain-containing protein;(source:Araport11)	4222.5441416846	1.29438616959384	0.111013916386604	11.659674856314	2.04823041064973e-31	4.22122612550147e-30
AT5G46080	-	Protein kinase superfamily protein;(source:Araport11)	163.47163090811	2.56373065121341	0.219922873237245	11.6574079515947	2.1034875154971e-31	4.33070959072933e-30
AT5G03700	-	D-mannose binding lectin protein with Apple-like carbohydrate-binding domain-containing protein;(source:Araport11)	971.632443921527	1.52208299371338	0.130603260951255	11.6542495388493	2.1829512159974e-31	4.4897578201365e-30
AT1G48610	-	AT hook motif-containing protein;(source:Araport11)	450.161731190711	-1.80500519992852	0.154900411159776	-11.6526817870528	2.22349457414078e-31	4.56851617966172e-30
AT3G54500	LNK2	Member of a small family (4 proteins) in Arabidopsis that have some overlap in function. LNK2 along with LNK1 functions in the integration of light signaling and circadian clock. It is regulated by the clock TOC1 complex. Functions as a transcriptional coactivator.	1332.46809491481	2.69434467587499	0.231230984465055	11.6521783709405	2.2366712250219e-31	4.59094295934727e-30
AT1G22030	-	Phosphatidylinositol 4-phosphate 5-kinase (PIP5K) enzyme family member.	547.10880843843	-2.08973032339803	0.179462321227759	-11.6443959328148	2.4505178980956e-31	5.02479932639805e-30
AT4G31500	ALTERED TRYPTOPHAN REGULATION 4	Encodes an oxime-metabolizing enzyme in the biosynthetic pathway of glucosinolates. Is required for phytochrome signal transduction in red light. Mutation confers auxin overproduction.	2114.0826953744	1.82810654613642	0.156999207829113	11.6440494918053	2.46049550422577e-31	5.04016737999831e-30
AT1G02360	-	Chitinase family protein;(source:Araport11)	924.176532602302	4.78938839674666	0.411470066317813	11.6397006460426	2.58922785520332e-31	5.29852071175679e-30
AT5G45700	-	Haloacid dehalogenase-like hydrolase (HAD) superfamily protein;(source:Araport11)	228.945225637468	-3.4368022009276	0.295287650376296	-11.638828093718	2.61585099099305e-31	5.34761078722648e-30
AT4G36500	-	hypothetical protein;(source:Araport11)	621.862820647502	3.27882921470386	0.281835601229812	11.6338361810801	2.77347183104453e-31	5.66413261269657e-30
AT2G06530	VPS2.1	SNF7 family protein;(source:Araport11)	1582.31134522129	1.85444963213984	0.159447819566765	11.6304483634743	2.88577811043102e-31	5.88756740118088e-30
AT5G65660	-	hydroxyproline-rich glycoprotein family protein;(source:Araport11)	8013.43634380663	2.02702657312261	0.174312009490248	11.6287258637565	2.94459867139255e-31	6.00154146880208e-30
AT1G50600	SCARECROW-LIKE 5	Encodes a scarecrow-like protein (SCL5). Member of GRAS gene family.	2070.21599151494	2.08236642558129	0.1790797472532	11.6281514661568	2.96447683936965e-31	6.03599597183589e-30
AT3G15550	-	trichohyalin;(source:Araport11)	538.276562949046	-2.74830188822562	0.236357429309001	-11.6277364170882	2.97892329082826e-31	6.05933294627391e-30
AT5G54170	-	Polyketide cyclase/dehydrase and lipid transport superfamily protein;(source:Araport11)	805.895070268453	1.64118193238169	0.141157477723033	11.6266028470832	3.01873610550683e-31	6.1341684626415e-30
AT5G42720	-	Glycosyl hydrolase family 17 protein;(source:Araport11)	148.120155210632	-2.86635997477919	0.246607155133516	-11.6231825196933	3.14209318543358e-31	6.37844916643016e-30
AT5G55600	-	Agenet and bromo-adjacent homology (BAH) domain-containing protein;(source:Araport11)	1972.53470968089	1.0951612112525	0.0942257736315368	11.6227351503109	3.15859368969141e-31	6.40553965042313e-30
AT4G17610	ATTRM3	tRNA/rRNA methyltransferase (SpoU) family protein;(source:Araport11)	952.907260904594	-1.45840250261812	0.125480088012571	-11.6225811259554	3.16429451541841e-31	6.41069647335267e-30
AT5G14420	RGLG2	Encodes RGLG2 (RING domain ligase 2); a RING domain ubiquitin E3 ligase that negatively regulates the drought stress response by mediating ERF53 transcriptional activity.	2344.24971782937	2.19047800045871	0.1884871360552	11.6213660322008	3.2096277799634e-31	6.49605622465176e-30
AT4G14368	-	Regulator of chromosome condensation (RCC1) family protein;(source:Araport11)	162.531480882856	6.24296403394505	0.537245820550343	11.6203119598956	3.24947546446518e-31	6.57015457456605e-30
AT2G43160	EPS2	Involved in plant trans-Golgi network (TGN) transport.	4065.95319713487	1.34470056132425	0.115763964521756	11.615882082818	3.42237984272047e-31	6.91286674698762e-30
AT5G05100	MUG13.4	R3H RNA binding protein that interacts with AGO2 and miRNA.	2225.08509596084	1.17335165757872	0.101022992685989	11.6146990539655	3.47008048292559e-31	7.00224988105264e-30
AT3G09405	ATPAE4	Pectinacetylesterase family protein;(source:Araport11)	411.253531555053	3.02073378267764	0.26036689500668	11.6018351050357	4.03335382830134e-31	8.13079272239496e-30
AT5G52720	-	Copper transport protein family;(source:Araport11)	186.585236605886	7.64845948166624	0.659279211311565	11.6012447388572	4.0612774195746e-31	8.17896146997663e-30
AT1G17620	-	Late embryogenesis abundant (LEA) hydroxyproline-rich glycoprotein family;(source:Araport11)	850.870770099285	1.31352168883517	0.113247810334137	11.5986497660276	4.1863096965993e-31	8.4224070209084e-30
AT1G17560	HLL	Encodes HUELLENLOS (HLL); a mitochondrial ribosome protein, similar to L14 ribosomal protein of eubacteria. HLL is essential for normal ovule development.	323.167769295901	-1.68474262278875	0.145272889194722	-11.5970889828628	4.26334476811237e-31	8.56890087056248e-30
AT1G70710	ATGH9B1	endo-1;4-beta-glucanase. Involved in cell elongation.	1178.42469817016	-3.36943758813404	0.290549343155605	-11.5967826722276	4.27862761702652e-31	8.59111183240736e-30
AT4G29440	IST1-LIKE 4	Regulator of Vps4 activity in the MVB pathway protein;(source:Araport11)	749.185414853814	2.27307905842278	0.196011278170861	11.5966748425637	4.28402052728581e-31	8.59344038576105e-30
AT5G58690	ATPLC5	Member of phospholipase (PLC) gene family; over-expression improves drought tolerance. Overexpression increases drought tolerance due to increased plant compactness.	207.854650149745	2.74579477983178	0.236852796239993	11.5928324403212	4.48065968609206e-31	8.97901200668005e-30
AT4G16765	-	2-oxoglutarate (2OG) and Fe(II)-dependent oxygenase superfamily protein;(source:Araport11)	1111.2454949151	1.85224862264141	0.15979397289269	11.5914798856982	4.55198915571828e-31	9.11295659379497e-30
AT1G15380	GLYI4	Glyoxalase which affects ABA?JA crosstalk. Member of the GLYI family. glyI4 mutant plants show a general stress phenotype characterized by compromised MG scavenging; accumulation of reactive oxygen species (ROS), stomatal closure, andreduced fitness was observed.	1461.13065400396	3.83687417276271	0.331150769337031	11.5864872681534	4.82518123434271e-31	9.65036246868542e-30
AT1G64230	UBC28	ubiquitin-conjugating enzyme 28;(source:Araport11)	10908.6026044193	1.43053696133843	0.123505538380538	11.582775801768	5.03876009440773e-31	1.0067601369732e-29
AT1G24170	GALACTURONOSYLTRANSFERASE-LIKE 8	Encodes a protein with putative galacturonosyltransferase activity.	808.643365423184	2.10090140781979	0.181590954594877	11.5694166182827	5.88816644749277e-31	1.17531739315736e-29
AT1G63860	-	Disease resistance protein (TIR-NBS-LRR class) family;(source:Araport11)	112.253603007339	3.02852650323416	0.26190000622335	11.5636748043886	6.29557408538266e-31	1.25498542222849e-29
AT5G26910	TON1 RECRUITING MOTIF 8	Encodes a member of the TRM superfamily; that plays a role in preprophase band formation during plant cell division and controls the robustness of the orientation of that cell division.	691.742460946776	-1.78797837300657	0.154621001235161	-11.5636191637852	6.29965588793511e-31	1.25498542222849e-29
AT5G38300	-	homeobox Hox-B3-like protein;(source:Araport11)	123.842156934172	-3.58325578124939	0.309971227362818	-11.55996255438	6.5737448782677e-31	1.30830412773367e-29
AT3G18290	BRUTUS	Encodes BRUTUS (BTS); a putative E3 ligase protein with metal ion binding and DNA binding domains, which negatively regulates the response to iron deficiency. The mRNA is cell-to-cell mobile.	3324.39978694875	1.60524470088671	0.138940914540195	11.5534341068578	7.09285338947397e-31	1.41023431739786e-29
AT5G43070	WPP DOMAIN PROTEIN 1	WPP family members contains an NE targeting domain. This domain; called the WPP domain after a highly conserved Trp-Pro-Pro motif, is necessary and sufficient for NE targeting of WPP1. RNAi suppression of WPP1 resulted in reduced mitotic activity.	248.598262559509	-2.67797078191563	0.231810536260195	-11.5524118321773	7.1777443785454e-31	1.42571634916313e-29
AT3G59090	CAND3	tobamovirus multiplication protein;(source:Araport11)	711.308324346607	1.19921469252189	0.103816508009986	11.5512909797211	7.27198087364538e-31	1.44302259760509e-29
AT1G03970	G-BOX BINDING FACTOR 4	encodes a basic leucine zipper G-box binding factor that can bind to G-box motifs only as heterodimers with GBF2 or GBF3. A single amino acid change can confer G-box binding as homodimers.	968.240799750082	2.52543754109839	0.218650515589915	11.5501101576862	7.37258801523904e-31	1.46155797567727e-29
AT5G52450	-	MATE efflux family protein;(source:Araport11)	536.515444726183	2.33517110903757	0.20226629876851	11.5450330739978	7.82113820382205e-31	1.54896688329354e-29
AT2G37150	CTL10	RING domain E3 ligase. Suppresses immune response by targeting RPS2 for degradation.	896.221392147156	2.59395426359677	0.224832591500296	11.5372697805396	8.5599158626643e-31	1.69362857711584e-29
AT1G71040	LOW PHOSPHATE ROOT2	Encodes LPR2. Function together with LPR1 (AT1G23010) and a P5-type ATPase (At5g23630/PDR2) in a common pathway that adjusts root meristem activity to Pi (inorganic phosphate) availability.	1078.7230917986	2.55778044006671	0.221753916452273	11.5343191271988	8.85852760770207e-31	1.75100399645912e-29
AT3G04060	ANAC046	NAC046 is a member of the NAC domain containing family of transcription factors. It was identified in a screen for regulators of chlorophyll protein gene expression. Mutants in NAC046 have delayed senescence and increased CHL content suggesting a role in regulation of senescence and chlorophyll degradation.	542.778984186312	4.0757317939656	0.353394466609319	11.5330945418321	8.98547343236219e-31	1.77436878090421e-29
AT4G31000	CBP60F	Calmodulin-binding protein;(source:Araport11)	1435.43242377705	2.16605056369203	0.187892740633389	11.5281226746187	9.51969488873466e-31	1.87803504607691e-29
AT5G49480	ATCP1	AtCP1 encodes a novel Ca2+-binding protein; which shares sequence similarities with calmodulins. The expression of AtCP1 is induced by NaCl. The mRNA is cell-to-cell mobile.	2683.90423361551	2.26137583183813	0.196192302133825	11.5263229354209	9.72074884162236e-31	1.91583690762072e-29
AT4G35110	PEARLI 4	phospholipase-like protein (PEARLI 4) family protein;(source:Araport11)	260.358808974737	3.02221745628318	0.262211031328665	11.5258974459203	9.76889418651934e-31	1.92345831218567e-29
AT3G16910	AAE7	Encodes a peroxisomal protein with acetyl-CoA synthetase activity that is responsible for the activation of acetate for entry into the glyoxylate cycle.	2060.96163283433	2.09491934637842	0.181948201451768	11.5138227784778	1.12383797475898e-30	2.21065027980691e-29
AT3G07110	RIBOSOMAL PROTEIN UL13Z	Ribosomal protein L13 family protein;(source:Araport11)	5500.34949247185	-1.01568693638513	0.088217655225109	-11.5134202308297	1.12909770868107e-30	2.218846416866e-29
AT3G23150	ETHYLENE RESPONSE 2	Involved in ethylene perception in Arabidopsis The mRNA is cell-to-cell mobile.	1672.55435159057	-1.19139739122881	0.103513106709705	-11.5096283852246	1.17985712507426e-30	2.31635393027152e-29
AT4G36360	BETA-GALACTOSIDASE 3	putative beta-galactosidase (BGAL3 gene)	1276.61868322233	-2.37118504983906	0.206084412795544	-11.505892258778	1.23208484709217e-30	2.41501875248946e-29
AT4G38062	-	basic helix loop helix (bHLH) DNA-binding superfamily protein;(source:Araport11)	368.17399201642	-3.33262859088437	0.289646102939938	-11.5058637318363	1.23249232885669e-30	2.41501875248946e-29
AT3G50200	-	hypothetical protein (DUF247);(source:Araport11)	108.751252570121	-3.90829739293186	0.339715297358615	-11.5046258538253	1.2503037446014e-30	2.44755699280698e-29
AT4G30490	-	AFG1-like ATPase family protein;(source:Araport11)	1404.62238021331	2.76403698179789	0.240350059497001	11.5000470046998	1.31843609591518e-30	2.57844438796513e-29
AT5G65390	AGP7	arabinogalactan protein 7;(source:Araport11)	623.964729833058	2.2205037545666	0.193098283588189	11.4993448585082	1.32920483305335e-30	2.59700270558065e-29
AT4G18910	ATNLM2	Encodes an aquaporin homolog. Functions in arsenite transport and tolerance.When expressed in yeast cells can conduct hydrogen peroxide into those cells.	2019.517511974	-1.18051117716209	0.102724047030709	-11.4920625820864	1.44617193482253e-30	2.82281637277859e-29
AT1G78780	-	pathogenesis-related family protein;(source:Araport11)	330.518199719102	3.11971874772252	0.271629301089981	11.4852069905709	1.56560044013285e-30	3.05299605520623e-29
AT3G52470	-	Late embryogenesis abundant (LEA) hydroxyproline-rich glycoprotein family;(source:Araport11)	557.185409044018	2.3387388962937	0.203748287354579	11.4785695951575	1.69054146582687e-30	3.29347329714831e-29
AT1G04960	-	golgin family A protein (DUF1664);(source:Araport11)	719.033252172692	1.61455830460441	0.140679559356657	11.476850737861	1.7244790102174e-30	3.35636854337616e-29
AT5G20000	-	AAA-type ATPase family protein;(source:Araport11)	2717.6375326091	2.40526487193394	0.209600101025888	11.4754948120796	1.75172714645385e-30	3.40613611810471e-29
AT2G31090	TAX1	Encodes a signalling peptide influencing lateral organ separation.	262.970205711015	1.73226180731797	0.151019603248549	11.4704433732818	1.85705348658391e-30	3.60748189259842e-29
AT5G48310	RASD1	Protein of unknown function that may be involved in stress response. Strongly expressed in vascular tissues.Mutants are ABA- insensitive.	559.541237959632	-2.83027002271702	0.246760115465878	-11.4697223956697	1.87259036395302e-30	3.63418588797766e-29
AT5G59220	HAI1	Encodes a member of the PP2C family (Clade A protein phosphatases type 2C). Functions as a negative regulator of osmotic stress and ABA signaling.	283.402474044926	2.37857097397842	0.207388089023027	11.4691783177303	1.88440045729265e-30	3.65361311203829e-29
AT3G45970	ATEXLA1	member of EXPANSIN-LIKE. Naming convention from the Expansin Working Group (Kende et al; 2004. Plant Mol Bio) The mRNA is cell-to-cell mobile.	848.367804220074	2.60534921697165	0.227195835535438	11.46741625273	1.92315869923103e-30	3.72520244221278e-29
AT4G21590	ENDO3	Encodes a putative endonuclease but no demonstrable endonuclease activity; either towards single stranded DNA or mismatches, has been seen in vitro. Activated by AGAMOUS in a cal-1, ap1-1 background. Expressed in the floral meristem and during stamen development.	161.176528918433	-2.72330306192448	0.23754637917497	-11.4643004510651	1.99363995605409e-30	3.8579897735732e-29
AT1G72680	ATCAD1	Similar to cinnamyl-alcohol dehydrogenases but catalytic activity is low.	4099.27102097328	2.52102013501446	0.219903343829405	11.4642191933661	1.9955119518482e-30	3.8579897735732e-29
AT5G62150	-	peptidoglycan-binding LysM domain-containing protein;(source:Araport11)	80.7520170355494	4.38404912556054	0.382421690830744	11.4639133466435	2.00257363207099e-30	3.86795858525605e-29
AT5G65110	ACX2	Encodes an acyl-CoA oxidase presumably involved in long chain fatty acid biosynthesis.	5516.65884589845	2.72494392688765	0.23792241631633	11.453077726248	2.26942122772289e-30	4.37504757101373e-29
AT5G37010	-	rho GTPase-activating protein;(source:Araport11)	564.245645116374	-2.00000755937197	0.174694681928546	-11.4485886879489	2.39005009429928e-30	4.60322741122157e-29
AT4G28400	-	Protein phosphatase 2C family protein;(source:Araport11)	1481.68139841369	2.04556633933726	0.178692161505224	11.4474318409175	2.4221546329212e-30	4.66063877235075e-29
AT4G08685	SAH7	Encodes a protein; expressed in leaves, with similarity to pollen allergens. The mRNA is cell-to-cell mobile.	275.398422234218	-2.89032347344191	0.25256680012898	-11.4437981237672	2.52580650798285e-30	4.85548031364128e-29
AT1G51405	-	myosin-like protein;(source:Araport11)	232.040760099581	-2.64993520344421	0.231679599107662	-11.4379307183313	2.70254495428242e-30	5.19031812411855e-29
AT4G37410	CYP81F4	member of CYP81F The mRNA is cell-to-cell mobile.	4547.1675859662	-3.4796387780331	0.304316541381908	-11.4342742009093	2.81883938537537e-30	5.40854815908507e-29
AT3G61260	REM1.2	Lipid raft regulatory protein; crucial for plasma membrane nanodomain assembly to control plasmodesmata aperture and functionality. Negatively regulates the cell-to-cell movement of TuMV via competition with PCaP1 for binding actin filaments.	2071.83933773162	2.50203364187869	0.218866636543221	11.4317727059537	2.90124644835908e-30	5.56140726172705e-29
AT2G07170	-	ARM repeat superfamily protein;(source:Araport11)	664.962720361534	-2.35437733739244	0.205965427627361	-11.4309346209891	2.92938684505136e-30	5.61005216552289e-29
AT4G35230	BRASSINOSTEROID-SIGNALING KINASE 1	Encodes BR-signaling kinase 1 (BSK1); one of the three homologous BR-signaling kinases (BSK1, AT4G35230; BSK2, AT5G46570; BSK3, AT4G00710). Mediates signal transduction from receptor kinase BRI1 by functioning as the substrate of BRI1. Plasma membrane localized.	2172.4686635599	1.40595016063174	0.122996649746537	11.4308004610616	2.93391662092835e-30	5.61343142364236e-29
AT4G18360	GLYCOLATE OXIDASE 3	Encodes a glycolate oxidase that modulates reactive oxygen species-mediated signal transduction during nonhost resistance.	2205.66209177808	1.49867467746566	0.131111173761108	11.4305641119218	2.94191363163492e-30	5.62343189474471e-29
AT2G37420	-	ATP binding microtubule motor family protein;(source:Araport11)	445.879280307105	-3.00874390492021	0.263255875803223	-11.4289715119946	2.99636711795554e-30	5.72213099666015e-29
AT3G62260	PP2C49	Type 2C protein phosphatase (PP2C) which negatively regulates AtHKT1;1 activity and thus determines systemic Na+ allocation during salt stress.	1469.42372763575	3.8356735759891	0.335683018683897	11.4264748661625	3.0837513290588e-30	5.88347293044113e-29
AT5G20620	UBIQUITIN 4	encodes a ubiquitin polyprotein.	2581.90677446495	2.03665866443943	0.178283552203061	11.4237047628472	3.18366922765346e-30	6.06840237759298e-29
AT5G20540	ATBRXL4	Belongs to five-member BRX gene family. Arabidopsis BRX genes share high levels of similarity among each others; with several conserved domains. The most distinct is BRX domain - highly conserved in all BRX genes among distantly related species. This protein-protein interaction domain is required and sufficient for BRX activity.	749.185661679117	-1.18899324498887	0.104116343497175	-11.419852110165	3.32799774798614e-30	6.33755668706554e-29
AT1G53860	-	Encodes a protein that is highly methylated in a WT DML background.	410.76277701512	-3.47260764655145	0.304118449601512	-11.4186023606974	3.37619671725102e-30	6.42331709092743e-29
AT2G27510	ATFD3	ferredoxin 3;(source:Araport11)	3302.8021299686	1.10439392789165	0.0967262132720539	11.4177314559541	3.41019381224818e-30	6.48192269556536e-29
AT3G48760	PAT5	DHHC-type zinc finger family protein;(source:Araport11)	1523.67245907919	1.55439377305113	0.136158849417087	11.4160319340659	3.47751871229234e-30	6.60370718985356e-29
AT1G03110	ATTRM82	Encodes a gene involved in the modification of nucleosides in tRNA. Mutants have no 7-methylguanosine.	713.224366243381	-1.26956633109139	0.111295499008269	-11.4071668881871	3.85067603448028e-30	7.30548817756539e-29
AT5G26260	-	TRAF-like family protein;(source:Araport11)	1452.88946308677	-3.38238054127559	0.296577949679446	-11.4046932515766	3.96171302020074e-30	7.50212446922343e-29
AT3G62030	CYCLOPHILIN 20-3	nuclear-encoded chloroplast stromal cyclophilin CYP20-3 (also known as ROC4). Protein is tyrosine-phosphorylated and its phosphorylation state is modulated in response to ABA in Arabidopsis thaliana seeds.	980.422868972661	-1.89670498227858	0.166332516208815	-11.403091984116	4.03527933804373e-30	7.63431226116381e-29
AT5G58290	REGULATORY PARTICLE TRIPLE-A ATPASE 3	26S proteasome AAA-ATPase subunit RPT3 (RPT3) mRNA;	10819.5339865053	2.05501344958426	0.1804110784072	11.3907275968162	4.65089711240552e-30	8.79080180463985e-29
AT3G52748	SHORT OPEN READING FRAME 4	Has been identified as a translated small open reading frame by ribosome profiling.	83.8179073447379	4.14053899585757	0.363703648158902	11.384375759818	5.00251856954357e-30	9.44661646155669e-29
AT5G55730	FASCICLIN-LIKE ARABINOGALACTAN 1	Encodes fasciclin-like arabinogalactan-protein 1 (Fla1). fla1 mutants show defects in shoot regeneration. Possibly involved in embryogenesis and seed development.	712.25148037372	-2.4769042229011	0.217579694836952	-11.3838941853339	5.03022885817516e-30	9.49011578261671e-29
AT1G18390	LEAF RUST 10 DISEASE-RESISTANCE LOCUS RECEPTOR- LIKE PROTEIN KINASE-LIKE 1.1	Serine/Threonine kinase family catalytic domain protein;(source:Araport11)	347.746235472635	2.49135861654953	0.218930542627427	11.3796758855583	5.27955792924509e-30	9.95125589263465e-29
AT5G17630	XPT	Phosphate translocator family member which resides in the plastid inner envelope membrane. Retrieves excessive pentose phosphates from the extra-plastidial space and makes them available to the plastids.	880.104664089626	-1.70453660313914	0.149817264363336	-11.3774377764989	5.41678565968697e-30	1.0200440527982e-28
AT1G76680	12-OXOPHYTODIENOATE REDUCTASE 1	Encodes a member of an alpha/beta barrel fold family of FMN-containing oxidoreductases. One of the closely related 12-oxophytodienoic acid reductases. This enzyme is not expected to participate in jasmonic acid biosynthesis because during in vitro assays; it shows very little activity with the naturally occurring OPDA isomer. Shows activity towards 2,4,6-trinitrotoluene. Expressed predominately i…	26797.2150689361	2.31000567585349	0.203107294471707	11.3733269987271	5.67812033301384e-30	1.06799883395712e-28
AT1G21780	-	BTB/POZ domain-containing protein. Contains similarity to gb:AJ000644 SPOP (speckle-type POZ protein) from Homo sapiens and contains a PF:00651 BTB/POZ domain. ESTs gb:T75841; gb:R89974, gb:R30221, gb:N96386, gb:T76457, gb:AI100013 and gb:T76456 come from this gene;supported by full-length. Interacts with CUL3A and CUL3B.	701.441772259203	1.31062906785385	0.115237684900847	11.3732679459982	5.68196423977189e-30	1.06799883395712e-28
AT1G68690	ATPERK9	Encodes a member of the proline-rich extensin-like receptor kinase (PERK) family. This family consists of 15 predicted receptor kinases (PMID: 15653807).	984.037453954924	2.92773259889269	0.257492948090444	11.3701467189864	5.88885188971451e-30	1.10586210324888e-28
AT1G15110	ATPSS1	PSS1 encodes a base-exchange-type Phosphatidylserine (PS) synthase. Mutant analysis revealed its role in pollen maturation.	1260.73091868408	1.43299857341986	0.126089001512726	11.3649767721829	6.24810838679537e-30	1.17115974378528e-28
AT1G13360	-	hypothetical protein;(source:Araport11)	1506.59649706362	2.00787394769778	0.176808270915392	11.3562218402023	6.90674983146228e-30	1.29342270829045e-28
AT1G74560	NAP1-RELATED PROTEIN 1	Double nrp1-1 nrp2-1 mutants show arrest of cell cycle progression at G2/M and disordered cellular organization occurred in root tips. Localize in the nucleus and can form homomeric and heteromeric protein complexes with NRP2. Bind histones Histone2A and Histone2B and associate with chromatin in vivo. Plant mutated in both NRP1 and NRP2 genes show hypersensitivity to genotoxic stresses including …	3965.40695191797	-1.07593240784509	0.0947542195283488	-11.35498147946	7.00547376150655e-30	1.31070154247542e-28
AT3G55740	ATPROT2	Encodes a proline transporter with affinity for gly betaine; proline, and GABA. Protein is expressed most highly in the roots.	1006.88928672573	2.43476869413827	0.214516250401735	11.350043129966	7.41261279279293e-30	1.38559889220715e-28
AT1G30110	ATNUDX25	Encodes a ppGpp pyrophosphohydrolase.	625.830718704767	1.8389451867455	0.162114235413117	11.3435145412079	7.98710362113339e-30	1.49024084107544e-28
AT3G18780	ACT2	Encodes an actin that is constitutively expressed in vegetative structures but not pollen. ACT2 is involved in tip growth of root hairs.	4369.94006577855	1.28476271273832	0.113267515610503	11.3427288116416	8.0591577357894e-30	1.50230396727755e-28
AT1G21100	IGMT1	Indole glucosinolate O-methyltransferase; involved in the conversion of indole-3-ylmethyl glucosinolate (I3G) to 4MI3G.	96.6690672565089	4.658994139462	0.410882692146499	11.3389885446935	8.41109573768819e-30	1.5664701236245e-28
AT2G44190	EDE1	Encodes a novel microtubule binding protein that preferentially associates with nuclear microtubules during mitosis and is essential during the mitotic and cytokinetic stages that generate the endosperm and embryo.	215.12985549611	-2.39764551052569	0.211469640878395	-11.3380128729894	8.50538225630198e-30	1.58257800002686e-28
AT3G45650	ATNPF2.7	Encodes a nitrate efflux transporter NAXT1 (for NITRATE EXCRETION TRANSPORTER1). Localized to the plasma membrane. NAXT1 belongs to a subclass of seven NAXT members from the large NITRATE TRANSPORTER1/PEPTIDE TRANSPORTER family and is mainly expressed in the cortex of mature roots.	170.325453071677	2.30731311616443	0.203517215106698	11.3371889201352	8.58582342017764e-30	1.59608255887918e-28
AT5G49930	EMB1441	zinc knuckle (CCHC-type) family protein;(source:Araport11)	1583.11169062651	1.36099224254676	0.12006534411518	11.3354294911373	8.76012970414705e-30	1.6269957273027e-28
AT2G17520	ARABIDOPSIS THALIANA INOSITOL REQUIRING 1-2	Encodes a endoribonuclease/protein kinase IRE1-like protein that is predicted to form a type I transmembrane protein structure and contain kinase/endoribonuclease domains at their C-terminal halves. The transcript levels for several ER-stress responsive genes; including six protein disulfide isomerases (PDIs), BiP2, and AtbZIP60 are not affected in ire1-2 null mutants. The mRNA is cell-to-cell mo…	2405.53331858652	1.99017873689215	0.175776289395124	11.3222252201403	1.01853220631316e-29	1.88996378319535e-28
AT3G07770	ATHSP90-6	HEAT SHOCK PROTEIN 89.1;(source:Araport11)	4145.44466795805	-1.23099643646051	0.108730615109564	-11.3215255447611	1.02669518432779e-29	1.90337098099125e-28
AT1G11220	-	cotton fiber; putative (DUF761);(source:Araport11)	97.8282547640177	-3.98638984690022	0.352233887292267	-11.3174512467975	1.07553539467396e-29	1.99209566714245e-28
AT5G02840	LCL1	Encodes RVE4; a homolog of the circadian rhythm regulator RVE8. rve4 rve6 rve8 triple mutants display an extremely long circadian period, with delayed and reduced expression of evening-phased clock genes. Involved in heat shock response.	953.954339970041	1.18173081416382	0.104465705479436	11.3121412308506	1.14266421394334e-29	2.11450169034183e-28
AT3G44050	KINESIN-12E	Kinesin involved in spindle assembly.	784.020199953871	-2.61889300115705	0.231669369673463	-11.3044422093796	1.24744308187042e-29	2.30629276520669e-28
AT5G08350	-	Mutants have decreased tolerance to cold and oxidative stress. Gene expression induced by drought and ABA.	112.019720511206	3.32142998164527	0.294007598961646	11.2970888962586	1.35640099951634e-29	2.50545407553973e-28
AT5G24090	ATCHIA	Chitinase A (class III) expressed exclusively under environmental stress conditions. Shown be a plant lysozyme involved in plant immunity.	227.232054406219	2.80157844787221	0.248091397498722	11.2925255616195	1.42871405104943e-29	2.63662683966395e-28
AT1G28330	ATDRM1	dormancy-associated protein (DRM1)	2031.71824469688	1.6159208466112	0.143098058495397	11.2924023121053	1.43071928579447e-29	2.63792929170098e-28
AT1G29600	ATC3H10	Zinc finger C-x8-C-x5-C-x3-H type family protein;(source:Araport11)	149.525402231564	-6.10643653451962	0.540772137634102	-11.2920694495014	1.43614883363194e-29	2.64553732511147e-28
AT5G59450	-	GRAS family transcription factor;(source:Araport11)	599.561989095026	2.31154899826837	0.204708116943886	11.2919264403278	1.43848782818453e-29	2.64744360037588e-28
AT4G33540	-	metallo-beta-lactamase family protein;(source:Araport11)	1383.6452026	1.55284458055656	0.137593307180118	11.2857566431178	1.54308025756816e-29	2.83736677795594e-28
AT4G30610	BRI1 SUPPRESSOR 1	Encodes a secreted glycosylated serine carboxypeptidase with broad substrate preference that is involved in brassinosteroid signalling via BRI1. It is proteolytically processed in vivo by a separate as yet unidentified protease.	322.286325638958	-2.22716612629858	0.197347425532903	-11.2855088952111	1.54743419073124e-29	2.84279765356056e-28
AT1G34370	ATSTOP1	Encodes a putative nuclear Cys(2)His(2)-type zinc finger protein involved in H+ and Al3+ rhizotoxicity. In mutants exposed to aluminum stress; there is no induction of AtALMT1, an malate transporter known to be involved in the mediation of aluminum toxicity. Cell wall of the mutant is unstable in low pH medium (pH 4.5) in low Ca solution. This would mediate Ca-alleviation of low pH stress through…	4532.24976966471	1.51716755953471	0.134471796263018	11.2824220520356	1.60271562013528e-29	2.94169322683058e-28
AT3G59660	BAGP1	Encodes a C2-GRAM domain-containing protein that is induced by B. cinerea infection. It is required for cleavage of BAG6 and thus plays a role in mediating resistance to fungal infection.	1507.70761199178	1.39062718432269	0.123298470329161	11.2785436884191	1.67495764162309e-29	3.07151220640909e-28
AT2G26110	-	bromodomain protein (DUF761);(source:Araport11)	380.237870285163	-2.27172695290437	0.201421884007394	-11.2784515153327	1.67671328470076e-29	3.07195664976764e-28
AT1G72730	-	DEA(D/H)-box RNA helicase family protein;(source:Araport11)	787.027029282906	-1.26017237024307	0.111770023704906	-11.2746900150094	1.74993884237735e-29	3.20322439136701e-28
AT4G16480	ATINT4	Encodes a high affinity H+:<i>myo</i>-inositol symporter. The only other compound shown to be transported was pinitol; a methylated derivative of <i>myo</i>-inositol. The mRNA is cell-to-cell mobile.	99.4675827498938	-3.59399969961807	0.318982376377331	-11.2670792049234	1.90794439540231e-29	3.48930371411413e-28
AT3G14100	F OLIGOURIDYLATE BINDING PROTEIN 1C	Triple RNA Recognition Motif protein involved in the dynamic and reversible aggregation of translationally repressed mRNAs during hypoxia.During hypoxia; UBP1C association with non? uracil-rich mRNAs is enhanced concomitant with its aggregation into microscopically visible cytoplasmic foci, referred to as UBP1 stress granules (SGs). This mRNA association occurs as global levels of protein synthes…	3424.71416106324	1.31555589855002	0.116769054996851	11.2663059454022	1.92476926518236e-29	3.51690513800197e-28
AT3G02470	S-ADENOSYLMETHIONINE DECARBOXYLASE	Encodes a S-adenosylmethionine decarboxylase involved in polyamine biosynthesis.	29062.9365430323	1.61356143355758	0.143281324505352	11.2614916084008	2.03288350213401e-29	3.71110927098205e-28
AT1G68640	PAN	Encodes bZIP-transcription factor. Mutant plants have extra floral organs. PAN is essential for AG activation in early flowers of short-day-grown plants. Binds directly to 5'-AAGAAT-3'regulatory sequence in AG promoter.	315.738343513974	-2.2246681048434	0.19755535742159	-11.2609859528936	2.04458279720723e-29	3.72911327792513e-28
AT4G37470	KAI2	HTL belonging to the alpha/beta fold hydrolase superfamily. Mutant and over-expression studies indicates its involvement in seedling de-etiolation process. Involved in the perception of karrikins. Interacts with MAX2 and together targets SMAX1 for polyubiquitination and degradation. Important for cotyledon expansion.	631.623739647815	1.89360068250184	0.16817212941706	11.2598959712628	2.07002929404968e-29	3.77213596671531e-28
AT1G29970	60S RIBOSOMAL PROTEIN L18A-1	60S ribosomal protein L18A-1;(source:Araport11)	833.689095721129	2.43549302980059	0.216337283154096	11.2578516023324	2.11860715648025e-29	3.85719509206718e-28
AT4G39800	ATIPS1	** Referred to as MIPS2 in Mitsuhashi et al 2008. myo-inositol-1-phosphate synthase isoform 1.Expressed in leaf; root and silique. Immunolocalization experiments with an antibody recognizing MIPS1, MIPS2, and MIPS3 showed endosperm localization.	200.083768926304	-2.0798181608753	0.18480981681101	-11.2538294597313	2.2175065182111e-29	4.03363640857396e-28
AT4G32040	KNAT5	A member of Class II KN1-like homeodomain transcription factors factors (together with KNAT3 and KNAT4); with greatest homology to the maize knox1 homeobox protein. Regulates photomorphogenic responses and represses late steps in gibberellin biosynthesis. KNAT5 promoter activity showed cell-type specific pattern along longitudinal root axis, primarily in the epidermis of the distal end of primary…	1324.74389090608	1.70353946686302	0.151412528394281	11.2509809124049	2.29030657479374e-29	4.16232976439686e-28
AT3G02760	-	Class II aaRS and biotin synthetases superfamily protein;(source:Araport11)	2476.40004193106	-1.14772277139803	0.102012881924417	-11.2507631364478	2.29596885952136e-29	4.16888800074092e-28
AT4G23050	TES1	Raf-like kinase involved in TMB induced seed dormancy.	1527.4700800064	1.70805540336063	0.151840611809945	11.2490023782212	2.34226256789682e-29	4.24914478358404e-28
AT1G58007	-	multidrug resistance protein;(source:Araport11)	276.676856973823	2.73629594976581	0.243249651244027	11.2489203407768	2.34444192744551e-29	4.24930099349498e-28
AT1G78420	DA (LARGE IN CHINESE) 2	Activates the latent peptidases DA1; DAR1 and DAR2 by mono-ubiquitination at multiple sites. Subsequently, these activated peptidases destabilize various positive regulators of growth.	2667.48471677981	1.58231616452256	0.140694547266978	11.2464640262142	2.41063529372769e-29	4.36537881022945e-28
AT5G03560	-	Tetratricopeptide repeat (TPR)-like superfamily protein;(source:Araport11)	938.576209369946	1.50740060589771	0.134125794275369	11.2387077671497	2.63206871496298e-29	4.76212075880112e-28
AT1G75880	GGL12	Guard-cell-enriched GDSL Lipase family member.	531.240258495854	-2.66183586628785	0.236872354645807	-11.2374273066524	2.67051736933327e-29	4.82738224376361e-28
AT5G08660	PSI3	D-lactate dehydrogenase (DUF668);(source:Araport11)	2722.40490368798	2.25093379704901	0.200333206082344	11.2359495515875	2.71558338382341e-29	4.90447888715437e-28
AT4G37295	MP-INDUCED SECRETED PEPTIDE-LIKE 3	Encodes an 86 AA polypeptide sequence that produces an 11 AA secreted; bioactive peptide. It is induced by BD16. The peptide is bound by the RLK7 receptor kinase and inhibits the formation of lateral root founder cells. Homolog of prePIP1.	1653.39113821271	2.04302863219173	0.181853427899047	11.2344796344773	2.76115887756683e-29	4.98072109514409e-28
AT1G13195	-	RING/U-box superfamily protein;(source:Araport11)	584.290819926767	2.18665789371836	0.194638967787774	11.234430178969	2.76270539563165e-29	4.98072109514409e-28
AT1G07880	ATMPK13	member of MAP Kinase	221.281880903041	-3.03111211682328	0.269820046105909	-11.2338284740843	2.78159023011986e-29	5.01031780580596e-28
AT3G03960	CCT8	TCP-1/cpn60 chaperonin family protein;(source:Araport11)	4576.99538151607	-1.15015143191291	0.102395110649805	-11.2324839009792	2.82425456728129e-29	5.08265671239452e-28
AT1G68820	PPRT1	Putative C3HC4 zinc-finger ubiquitin E3 ligase; negative regulator in ABA and drought stress response. May act as a positive role in regulating the high temperature by mediating the degradation of unknown target proteins.	1840.75277401556	2.681416949582	0.238804541985161	11.2285006277168	2.95449532521684e-29	5.31233437572204e-28
AT4G18570	INCREASED PETAL GROWTH ANISOTROPY 1	Microtubule associated protein involved in cortical microtubule organization.	590.698038823391	-2.39920950207414	0.213706239519621	-11.2266703464868	3.01632141853993e-29	5.41870130941245e-28
AT2G38790	-	hypothetical protein;(source:Araport11)	1041.46480908443	13.7153210157584	1.2224574048077	11.2194674119675	3.27235213868063e-29	5.87345255660626e-28
AT2G05920	SBT1.8	Subtilase family protein;(source:Araport11)	4181.96422778621	-1.48756510598441	0.132609613601404	-11.2176264268117	3.34117922223586e-29	5.99169065471625e-28
AT3G12870	-	transmembrane protein;(source:Araport11)	261.328932473383	-3.19363293945837	0.284763754670111	-11.2150260947292	3.4408490771647e-29	6.16498113560843e-28
AT3G48080	-	alpha/beta-Hydrolases superfamily protein;(source:Araport11)	85.843401628697	3.95072550310153	0.352330645788088	11.213119126395	3.51581230601149e-29	6.29373807866254e-28
AT2G02220	ATPSKR1	Encodes a protein interacting with phytosulfokine; a five amino acid sulfated peptide (YIYTQ). Contains dual guanylate cyclase and kinase catalytic activities that operate in vivo. Balances the plant growth-defense trade-off in the rhizosphere microbiome.	2049.24470585705	1.63271593105533	0.145675010939751	11.2079341578398	3.72792675392294e-29	6.66756943653179e-28
AT5G22530	-	Unknown protein; knockout shows increased sensitivity to Al stress.	184.429837486582	4.03129789798789	0.359685751547846	11.2078331728179	3.73218162813113e-29	6.66930343759347e-28
AT5G45430	-	Protein kinase superfamily protein;(source:Araport11)	3606.15813266557	1.56759266805863	0.139908944735631	11.2043777545512	3.88071089163579e-29	6.92862190854939e-28
AT2G29490	ATGSTU1	Encodes glutathione transferase belonging to the tau class of GSTs. Naming convention according to Wagner et al. (2002).	4361.68951134676	1.89656682077108	0.169334544614223	11.2001176434013	4.07192408046516e-29	7.26362555654154e-28
AT1G01040	ABNORMAL SUSPENSOR 1	Encodes a Dicer homolog. Dicer is a RNA helicase involved in microRNA processing. Mutations in this locus can result in embryo lethality. Embryo shape at seed maturity is globular-elongate. Other mutants convert the floral meristems to an indeterminate state; others yet show defects in ovule development. mRNA is expressed in all shoot tissues. DCL1 is able to produce miRNAs and siRNAs. The mRNA i…	1374.57718119005	1.152252815881	0.102954034165015	11.1919151612279	4.46679940902888e-29	7.96102089581091e-28
AT2G21120	ANTIVIRAL RNAI-DEFECTIVE 2	Encodes a putative magnesium transporter that was identified through a forward genetic screen; directly isolating antiviral RNAi-defective (avi) mutant using a Cucumber Mosaic Virus (CMV) mutant. Compared to Wildtype Col-0, avi2 mutant showed severe disease symptom after viral infection and viral accumulation was significantly increased while viral siRNAs and virus-activated endogenous siRNAs (va…	981.33560589412	1.59232772864699	0.142360717373256	11.1851622977711	4.82022729589832e-29	8.58338720234526e-28
AT5G20960	AAO1	Encodes aldehyde oxidase AA01.	10939.5217071649	1.68037635918224	0.150396284174204	11.1729911972815	5.52871115749806e-29	9.8363572740763e-28
AT1G78865	-	other_RNA;(source:Araport11)	260.783334811643	-2.82392227150488	0.25295090210379	-11.1639146095876	6.12345407253851e-29	1.08849490081026e-27
AT2G38340	DEHYDRATION RESPONSE ELEMENT-BINDING PROTEIN 19	encodes a member of the DREB subfamily A-2 of ERF/AP2 transcription factor family. The protein contains one AP2 domain. There are eight members in this subfamily including DREB2A AND DREB2B that are involved in response to drought.	2315.07803024238	6.45603492812466	0.578456578956377	11.1607943672666	6.34223224076823e-29	1.12639820199121e-27
AT3G62580	-	Late embryogenesis abundant protein (LEA) family protein;(source:Araport11)	1490.20041729515	1.53121419616412	0.137202004525787	11.1602902702222	6.37829781352878e-29	1.13181333579226e-27
AT5G10010	HEAT INTOLERANT 4	myosin-H heavy protein;(source:Araport11)	1377.54653424346	-1.19207981109557	0.106933517453001	-11.1478593381118	7.33497532189445e-29	1.30043667279002e-27
AT3G54560	H2A.Z	Encodes HTA11; a histone H2A protein. Loss of all H2A.Z (triple mutant with HTA8 and HTA9) results in a reduction in DNA methylation of transposons but not that of genes. Loss of H2A.Z causes misregulation of many genes involved in the response to developmental and environmental cues, and that these genes tend to have high levels of gene-body H2A.Z.	893.993293548532	-2.31169171507922	0.207394557796298	-11.1463470384298	7.46067113486776e-29	1.32156739998094e-27
AT5G16680	PAIPP2	PHD protein which cooperates with AIPP2 and BAH domain protein AIPP3 to read H3K4 histone marks. The BAH-PHD bivalent histone reader complex silences a substantial subset of H3K27me3-enriched loci; including development and stress response-related genes. Interacts with BDT1, acts with other PHD proteins to associate with flowering genes and thereby suppress their transcription.	2479.0656497033	1.69881766407733	0.152472254169727	11.1418151015611	7.85028639125164e-29	1.3893706516339e-27
AT3G13510	-	carboxyl-terminal peptidase; putative (DUF239);(source:Araport11)	731.313087597127	-1.37144261557856	0.123091956918184	-11.14161030432	7.86836195080927e-29	1.39135668642359e-27
AT5G60760	-	P-loop containing nucleoside triphosphate hydrolases superfamily protein;(source:Araport11)	621.039325664905	2.00166886569056	0.179661272085204	11.1413486193133	7.89151856924979e-29	1.39369394899623e-27
AT5G54490	PBP1	Encodes a PINOID (PID)-binding protein containing putative EF-hand calcium-binding motifs. The interaction is dependent on the presence of calcium. mRNA expression is up-regulated by auxin. Not a phosphorylation target of PID; likely acts upstream of PID to regulate the activity of this protein in response to changes in calcium levels.	1693.09129837611	3.25268942049657	0.291948669858897	11.1413058400596	7.89531054850081e-29	1.39369394899623e-27
AT5G46570	BRASSINOSTEROID-SIGNALING KINASE 2	Encodes BR-signaling kinase 2 (BSK2); one of the three homologous BR-signaling kinases (BSK1, AT4G35230; BSK2, AT5G46570; BSK3, AT4G00710). Mediates signal transduction from receptor kinase BRI1 by functioning as the substrate of BRI1. Plasma membrane localized.	340.164397091195	-1.70921601072804	0.15349205774981	-11.1355338887569	8.42387187381803e-29	1.48570459633802e-27
AT4G10040	CYTC-2	Encodes cytochrome c. Promoter directs preferential expression in vascular tissues of cotyledons; leaves, roots, and hypocotyls, and in anthers. Double mutants with CYTC-1 accumulate starch during the day, have delayed growth and development and reduced GA and DELLA proteins linking cellular metabolism and GA homeostasis.	983.734729511272	2.64629602670895	0.237741406869084	11.1309849704313	8.86504574297937e-29	1.56080163558093e-27
AT3G06420	ATG8H	Autophagy protein.	651.942640979771	3.07330324559223	0.276108724107035	11.1307719650352	8.88625655525535e-29	1.56318031257958e-27
AT2G31570	ATGPX2	glutathione peroxidase GPx involved in the redox regulatory network of the cytosol.	5671.04990018516	2.48304974208722	0.2231728728059	11.1261270730103	9.36151585522034e-29	1.64393401263817e-27
AT1G70160	-	zinc finger MYND domain protein;(source:Araport11)	1818.02129571261	1.55483647513613	0.139759808551899	11.1250615698916	9.47404415559791e-29	1.66225666688537e-27
AT3G25597	-	transmembrane protein;(source:Araport11)	416.264747825456	3.09015128827737	0.277788585044436	11.1241118413237	9.57547601318019e-29	1.67860244445214e-27
AT2G30130	ASL5	Overexpression/activation tagged allele has epinastic leaves; reduced apical dominance and is sterile. Gene is similar to asymmetric leaves (AS)/lateral organ boundary (LOB) genes which repress KNOX gene expression.	96.5431716978805	-4.23669169608199	0.380867327251116	-11.1237992680024	9.60909419491952e-29	1.68304238271671e-27
AT5G57035	-	U-box domain-containing protein kinase family protein;(source:Araport11)	1257.12487094626	2.15715710419854	0.193926029900328	11.123607827723	9.62974195504676e-29	1.68520484213318e-27
AT1G60710	ATB2	Encodes ATB2.	2074.59794264943	1.52060509659416	0.136702776616662	11.1234397298176	9.64790841731272e-29	1.68692972326829e-27
AT2G02800	APK2B	Encodes protein kinase APK2b.	2823.80201720154	2.45758258978012	0.220995062519959	11.1205316614627	9.96762206275682e-29	1.74133156518041e-27
AT2G17430	ATMLO7	A member of a large family of seven-transmembrane domain proteins specific to plants; homologs of the barley mildew resistance locus o (MLO) protein. Controls pollen tube reception in synergids. The Arabidopsis genome contains 15 genes encoding MLO proteins, with localization in plasma membrane. Phylogenetic analysis revealed four clades of closely-related AtMLO genes. ATMLO7 belongs to the clade…	140.837653529603	3.0685154852654	0.275991025321596	11.1181712582496	1.02348357935233e-28	1.78647606714121e-27
AT2G46430	ATCNGC3	Encodes a cyclic nucleotide gated channel; downstream component of the signaling pathways leading to hypersensitive response (HR) resistance.	250.52650235525	4.17105549517145	0.375525071548182	11.1072623672646	1.15650886335153e-28	2.01693556065601e-27
AT1G77370	GRXC3	Oxidoreductase; type II membrane protein along the early secretory pathway with their enzymatic function on the luminal side. Better activity for oxidized roGFP2 as a substrate.	940.124658929468	1.62030620089216	0.145890587258938	11.1063107725814	1.16889559442793e-28	2.03678803149244e-27
AT3G15500	ANAC055	Encodes an ATAF-like NAC-domain transcription factor that doesn't contain C-terminal sequences shared by CUC1; CUC2 and NAM. Note: this protein (AtNAC3) is not to be confused with the protein encoded by locus AT3G29035, which, on occasion, has also been referred to as AtNAC3. The mRNA is cell-to-cell mobile.	1343.94744715876	3.23129788807867	0.291058532980648	11.1018833737251	1.22827915789026e-28	2.138427693411e-27
AT4G00730	AHDP	Encodes a homeodomain protein of the HD-GLABRA2 group. Involved in the accumulation of anthocyanin and in root development. Loss of function mutants have increased cell wall polysaccharide content.	606.924581876918	-2.04682881174177	0.184522119871066	-11.0925931978886	1.36278924168906e-28	2.36883770493981e-27
AT2G28950	ARABIDOPSIS THALIANA TEXPANSIN 6	Encodes an expansin. Naming convention from the Expansin Working Group (Kende et al; 2004. Plant Mol Bio). Involved in the formation of nematode-induced syncytia in roots of Arabidopsis thaliana.	1397.70912164565	-3.17781528767512	0.286481112419448	-11.0925821979578	1.36295686668458e-28	2.36883770493981e-27
AT1G52200	-	PLAC8 family protein;(source:Araport11)	736.614750343852	3.38416385468143	0.305194069490491	11.0885636157058	1.4255840114778e-28	2.47556504987163e-27
AT5G43910	-	pfkB-like carbohydrate kinase family protein;(source:Araport11)	428.760180304949	2.66290630973358	0.240239772397622	11.0843690999099	1.49399889368388e-28	2.59215192664809e-27
AT5G14780	ATFDH1	Encodes a NAD-dependent formate dehydrogenase.	1788.6288133112	4.0876464837553	0.368839051477368	11.0824666406185	1.52609328197668e-28	2.64557588592028e-27
AT3G11840	PLANT U-BOX 24	Encodes a U-box-domain-containing E3 ubiquitin ligase that acts as a negative regulator of PAMP-triggered immunity.	99.3157943411145	3.8649233645488	0.348825089071237	11.0798319433941	1.57167286755077e-28	2.72226614430723e-27
AT5G64750	ABA REPRESSOR1	Encodes a putative transcription factor containing an AP2 domain. Is a member of the ERF (ethylene response factor) subfamily B-4 of ERF/AP2 transcription factor family. Expressed in response to ABA; osmotic stress, sugar stress and drought. Mutants are hypersensitive to these stresses. May be involved in regulation of ABA mediated stress response. The mRNA is cell-to-cell mobile.	1043.83077230409	3.86875715678433	0.349313977110266	11.0753001892137	1.65325167555558e-28	2.85891831898982e-27
AT3G01970	ATWRKY45	member of WRKY Transcription Factor; Group I; confers cadmium tolerance via activating PCS1 and PCS2 expression.	1029.77723255332	2.24265172373268	0.202491412444289	11.0752930045845	1.65338428891333e-28	2.85891831898982e-27
AT3G50210	-	2-oxoglutarate (2OG) and Fe(II)-dependent oxygenase superfamily protein;(source:Araport11)	800.551349155707	1.12988607535044	0.102050753545876	11.0718053134465	1.71902180058985e-28	2.96988447250842e-27
AT1G67560	ARABIDOPSIS THALIANA LIPOXYGENASE 6	13S-lipoxygenase which acts together with LOX2; LOX3, and LOX4 in a hierarchical manner to contribute to the jasmonate burst, leading to defense response against caterpillars.	630.922152387034	1.59061036419192	0.143705870192928	11.0685134995285	1.78334177603032e-28	3.07838758957614e-27
AT3G48990	AAE3	Encodes an oxalyl-CoA synthetase and is required for oxalate degradation; for normal seed development, and for defense against an oxalate-producing fungal pathogen.	5693.59972543825	2.36269804853846	0.213533001882414	11.0647910520151	1.85895615564622e-28	3.20618606283927e-27
AT2G17705	-	methionine-S-oxide reductase;(source:Araport11)	643.305619357191	2.78017299724007	0.251410788336269	11.0582883719433	1.99875283387822e-28	3.44437033342341e-27
AT3G47675	-	ternary complex factor MIP1 leucine-zipper protein;(source:Araport11)	121.862736841882	3.28009610099449	0.296627695554391	11.0579563208488	2.00616476096814e-28	3.45421074195532e-27
AT1G64400	LACS3	AMP-dependent synthetase and ligase family protein;(source:Araport11)	751.008991838683	3.17547688399927	0.287198292378958	11.0567401278599	2.03354576053404e-28	3.4983880456645e-27
AT5G42630	ABERRANT TESTA SHAPE	Encodes a member of the KANADI family of putative transcription factors. Involved in integument formation during ovule development and expressed at the boundary between the inner and outer integuments. It is essential for directing laminar growth of the inner integument.Along with KAN1 and KAN2; KAN4 is involved in proper localization of PIN1 in early embryogenesis.	606.724618280192	-3.50344248634267	0.316914542214444	-11.054849240626	2.07685462848276e-28	3.56986866707875e-27
AT4G01870	-	tolB protein-like protein;(source:Araport11)	4422.88864467306	2.83539250895677	0.256595660079558	11.0500407843128	2.19115315641659e-28	3.76314797591005e-27
AT1G53780	-	26S proteasome regulatory complex ATPase;(source:Araport11)	5595.82247921007	1.9481133007553	0.176334202319236	11.0478470718258	2.24535039045677e-28	3.85296812563589e-27
AT3G56100	IMK3	Protein kinase expressed in meristematic cells. Phosphorylates AGL24.	171.361539164725	-3.27834464052693	0.296796838370045	-11.045753244984	2.29831955306827e-28	3.94053099048022e-27
AT4G31170	RAF-LIKE MAPKKK 28	Protein kinase superfamily protein;(source:Araport11)	1875.02983319329	1.49715495594915	0.135553300616575	11.0447694680928	2.32363312695715e-28	3.98056982930211e-27
AT3G60450	-	Phosphoglycerate mutase family protein;(source:Araport11)	1382.72397997944	1.45145903051908	0.131419883458028	11.0444400978535	2.33216980187721e-28	3.99182520894665e-27
AT5G02810	APRR7	PRR7 and PRR9 are partially redundant essential components of a temperature-sensitive circadian system. CCA1 and LHY had a positive effect on PRR7 expression levels. Acts as transcriptional repressor of CCA1 and LHY. Acts additively with EC; PRR5 and PRR9 to regulate hypocotyl growth under photoperiodic conditions.	1327.91673265357	2.44174135028633	0.221109384300034	11.0431375765265	2.36623464062172e-28	4.04671973080211e-27
AT1G80120	-	LURP-one-like protein (DUF567);(source:Araport11)	112.564978456288	3.16585181309831	0.28671600099246	11.0417688658456	2.40256244132892e-28	4.10538868341558e-27
AT5G25560	CHY ZINC FINGER AND RING PROTEIN 2	CHY-type/CTCHY-type/RING-type Zinc finger protein;(source:Araport11)	4851.01596980147	1.13475660557404	0.102829151438844	11.0353590367701	2.58018905630499e-28	4.40520082783779e-27
AT3G15510	ANAC056	Note of caution: not to be confused with another protein (AtNAC6 locus AT5G39610) which on occasion has also been referred to as AtNAC2.	493.484782492397	1.8415074267539	0.167036757499334	11.0245640200555	2.90924770524799e-28	4.96283432071715e-27
AT1G26410	ATBBE6	FAD-binding Berberine family protein;(source:Araport11)	138.793804591232	6.18386068803237	0.560966137573757	11.02358997065	2.94091124850074e-28	5.01263630097104e-27
AT5G41290	-	Receptor-like protein kinase-related family protein;(source:Araport11)	119.337497572853	-5.91230949943039	0.536363418269814	-11.0229543962975	2.96175600161651e-28	5.04393010342409e-27
AT3G03680	MCTP14	Member of a family of Multiple C2 Domain and Transmembrane Region Proteins.	296.771168457347	-1.95265320111007	0.177147283525742	-11.022766831343	2.96793547652904e-28	5.05021711429501e-27
AT2G01490	PAHX	Encodes a phytanoyl-CoA 2-hydroxylase (PAHX). The mRNA is cell-to-cell mobile.	2559.98176331633	1.58521039542148	0.143818698259544	11.0222830174746	2.98393420992242e-28	5.07318797834381e-27
AT1G11330	RDA2	Recognizes the 9-methyl?branched sphingoid base; produced as result of cleavage of Phytophthora infestans?ceramide D (Pi-Cer D) by NCER2. the 9-Methyl?branched sphingoid base is specific to microbes and induces plant immune responses by physically interacting with RDA2.	1057.09069190683	1.89597748600689	0.172085741257756	11.0176326763007	3.14214130246945e-28	5.33769610377656e-27
AT3G44300	ATNIT2	Encodes an enzyme that catalyzes the hydrolysis of indole-3-acetonitrile (IAN) to indole-3-acetic acid (IAA) (nitrile aminohydrolase; EC 3.5.5.1) and IAN to indole-3-acetamide (IAM) at lower levels. Mutants have reduced sensitivity to IAN and are sensitive to IAA. This enzyme likely participates in other non-auxin-related metabolic pathways. The mRNA is cell-to-cell mobile.	11370.1319604386	2.52994106668125	0.229632787065205	11.0173338006949	3.15258914413369e-28	5.35096652390584e-27
AT3G08770	ATLTPI-6	Predicted to encode a PR (pathogenesis-related) protein. Belongs to the lipid transfer protein (PR-14) family with the following members: At2g38540/LTP1; At2g38530/LTP2, At5g59320/LTP3, At5g59310/LTP4, At3g51600/LTP5, At3g08770/LTP6, At2g15050/LTP7, At2g18370/LTP8, At2g15325/LTP9, At5g01870/LTP10, At4g33355/LTP11, At3g51590/LTP12, At5g44265/LTP13, At5g62065/LTP14, At4g08530/LTP15.	172.629416210897	-2.55897763233315	0.232301538057035	-11.0157584566008	3.20823085502656e-28	5.44085934478189e-27
AT2G07727	-	This gene is part of a region of chromosome 2 that contains components of the mitochondrial genome and likely is non functional.The sequence corresponds to a component of the mitochondrial ubiquinol-cytochrome c oxidoreductase which functions in mitochondrial electron transport.	261.296508369504	4.08137453350204	0.370587413244606	11.0132572981051	3.29858028842954e-28	5.58941401127877e-27
AT5G61490	-	transmembrane protein;(source:Araport11)	358.497791268536	3.35789703845173	0.305006104146582	11.009278151489	3.44754798876937e-28	5.83696615279552e-27
AT3G13950	-	ankyrin;(source:Araport11)	180.781614204867	8.06862958561042	0.73306907279928	11.0066430095049	3.54985365042139e-28	6.00516909196285e-27
AT1G43890	ARABIDOPSIS RAB GTPASE HOMOLOG B18	Ras-related small GTPase; affects stomatal development by regulating lipid droplet dynamics. Physically interacts with SEIPIN2/3; two orthologues of mammalian seipin, which function in the formation of lipid droplets.	2720.33210986755	1.52709120479124	0.138811392336013	11.0011950683032	3.77100790051806e-28	6.37397671777823e-27
AT2G16700	ACTIN DEPOLYMERIZING FACTOR 5	Encodes actin depolymerizing factor 5 (ADF5). Involved in actin cytoskeleton remodeling during a variety of processes including pollen tube growth and stomatal movement.	796.378596961825	2.44432440311438	0.222250148394777	10.9980777100431	3.90364614043675e-28	6.59268025381581e-27
AT1G04810	-	26S proteasome regulatory complex; non-ATPase subcomplex, Rpn2/Psmd1 subunit;(source:Araport11)	3484.71443635689	1.2277277106874	0.111655864832862	10.9956401531186	4.01057503096475e-28	6.76763700154484e-27
AT5G41790	CIP1	encodes a protein that physically interacts specifically with the putative coiled-coil region of COP1 in vitro. In hypocotyl and cotyledon protoplasts; it is associated to the cytoskeleton, but not in the root. expression is not regulated by light. The mRNA is cell-to-cell mobile.	1264.87363955361	1.24665143843893	0.113406949141477	10.9927252948469	4.14226204504982e-28	6.98404647130493e-27
AT4G02890	UBQ14	Polyubiquitin gene containing 4 ubiquitin repeats.	6542.68586117263	2.35720388148938	0.214571901669662	10.9856130422815	4.48185345483356e-28	7.54408168599678e-27
AT3G01680	ARABIDOPSIS THALIANA SIEVE ELEMENT OCCLUSION-RELATED 1	Encodes a protein localized to phloem filaments that is required for phloem filament formation. The mRNA is cell-to-cell mobile.	159.377906014271	-3.92671541697631	0.357496688427409	-10.9839210937856	4.56662268084246e-28	7.68040102908881e-27
AT1G23150	-	hypothetical protein;(source:Araport11)	2715.32589172989	2.40768271277032	0.219317481377999	10.978070227884	4.87220482549876e-28	8.18756274483649e-27
AT2G38620	CDKB1	Encodes a member of a plant specific family of cyclin dependent kinases.	302.465888441796	-2.73004299448514	0.248984882969084	-10.9646937674691	5.64914709841356e-28	9.48533383770019e-27
AT5G48160	OBE2	Encodes a nuclear PHD finger protein that is functionally redundant with OBE1 and plays an important role in the maintenance and/or establishment of the root and shoot apical meristems.	4664.63940356625	1.52163492681384	0.13895025355276	10.9509330707055	6.57666263506048e-28	1.10335745034486e-26
AT2G42280	ABA-RESPONSIVE KINASE SUBSTRATE 3	basic helix-loop-helix (bHLH) DNA-binding superfamily protein;(source:Araport11)	1014.20861624974	1.58372054944989	0.1446394093221	10.9494401067628	6.68596002308999e-28	1.12076786514225e-26
AT5G10695	-	methionyl-tRNA synthetase;(source:Araport11)	1002.13763519136	3.53351904470474	0.32273593251412	10.9486384648234	6.74538832423252e-28	1.12979688928977e-26
AT1G77750	RIBOSOMAL PROTEIN US13M	Ribosomal protein S13/S18 family;(source:Araport11)	461.812089422588	-1.3116957394756	0.119813251017314	-10.9478353048449	6.80545454564684e-28	1.13891778463834e-26
AT5G44790	ATHMP51	ATP dependent copper transporter vital for ethylene response pathway	6504.98556472485	1.16028496524493	0.106005242491793	10.9455432389089	6.97980507715394e-28	1.1671337979096e-26
AT5G43810	AGO10	Encodes Argonaute10; a member of the EIF2C (elongation initiation factor 2c)/ Argonaute class of proteins. Required to establish the central-peripheral organization of the embryo apex. Along with WUS and CLV genes, controls the relative organization of central zone and peripheral zone cells in meristems. Acts in embryonic provascular tissue potentiating WUSCHEL function during meristem developmen…	2463.31173301479	-1.45853108024667	0.133302049854998	-10.9415502749825	7.2941830913887e-28	1.2186989033349e-26
AT4G22240	FBN1B	Involved in photoprotection of photosystem II. The RVSI and twin-positive motifs in the transit peptide are necessary for efficient leucoplast import of prFB.	790.994480049555	1.18788710787676	0.108580549030499	10.9401464487262	7.40801479898593e-28	1.23669983897545e-26
AT5G56360	PRIORITY IN SWEET LIFE 4	Encodes PSL4; beta-subunit of endoplasmic reticulum-resident glucosidase II, which is essential for stable accumulation and quality control of the elf18 receptor EFR but not the flg22 receptor FLS2. The mRNA is cell-to-cell mobile.	1343.13753644946	-1.12357632112408	0.10273305676538	-10.9368528154485	7.68204794650688e-28	1.28139337152087e-26
AT5G58150	-	Leucine-rich repeat protein kinase family protein;(source:Araport11)	375.02720342501	-1.77886386095925	0.162798421848409	-10.9267881147869	8.58329223895924e-28	1.4293751636659e-26
AT4G25260	PECTIN METHYLESTERASE INIHIBITOR 7	Pectin methylesterase inhibitor. Forms pH dependent complex with PME3.	310.332820056787	-2.165677888926	0.198242078904732	-10.9244107047866	8.81104702619415e-28	1.46610044780116e-26
AT5G45550	MOB1-LIKE	Encodes a gene product involved in both sporogenesis and gametogenesis and is required for the normal progression of megasporogenesis and microsporogenesis. Additional alleles were isolated in a screen for enhancers of PID and genetic analysis indicates a role for MOB1A in auxin mediated signaling.	1609.51928067631	2.43497018951534	0.222898269652448	10.9241323107265	8.8381060340972e-28	1.46939846430936e-26
AT3G26500	PIRL2	Encodes PIRL2; a member of the Plant Intracellular Ras-group-related LRRs (Leucine rich repeat proteins). PIRLs are a distinct, plant-specific class of intracellular LRRs that likely mediate protein interactions, possibly in the context of signal transduction.	248.315600734109	4.01750620591469	0.367774630655447	10.9238263627774	8.86793825791405e-28	1.47315177279587e-26
AT1G69930	ATGSTU11	Encodes glutathione transferase belonging to the tau class of GSTs. Naming convention according to Wagner et al. (2002).	2530.22855436237	6.04517708391061	0.553439521553125	10.922922647349	8.95664174740077e-28	1.48667070705017e-26
AT5G57980	RNA POLYMERASE II FIFTH LARGEST SUBUNIT, C	NRPB5-like protein of unknown function; homologous to budding yeast RPB5	141.186506568949	-2.6490483048179	0.242669771443987	-10.9162681822913	9.63747366169161e-28	1.59837185729036e-26
AT5G62740	ATHIR1	SPFH/Band 7/PHB domain-containing membrane-associated protein family;(source:Araport11)	1126.5963479774	2.14158148783138	0.196269149839137	10.9114524090343	1.01619649047038e-27	1.68398275563663e-26
AT3G11260	WOX5	WOX5 is a member of the Wuschel (WUS) family of homeodomain transcription factors and is required for quiescent center (QC) function and columella stem cell maintenance in the root meristem. It is expressed in the QC and moves to the columella stem cells where it represses their differentiation. WOX5 binds members of the Topless family of transcriptional co-repressors.	850.580136126633	-12.9469044836973	1.18663276882294	-10.9106244356793	1.0254950127988e-27	1.69800560846783e-26
AT5G61450	-	P-loop containing nucleoside triphosphate hydrolases superfamily protein;(source:Araport11)	901.027435693359	1.26193183137651	0.115679278489478	10.9088840097779	1.04531681212255e-27	1.72800743372051e-26
AT5G62570	CALMODULIN-BINDING PROTEIN 60A	Part of plant immune signaling network.	733.727161018069	1.84585692703348	0.16922884509945	10.9074604033889	1.06181250055917e-27	1.75384814982515e-26
AT5G43130	TAF4	TBP-associated factor 4;(source:Araport11)	2308.53009446432	1.14218860762058	0.10472408445212	10.9066468673001	1.07135480410581e-27	1.76817093685756e-26
AT1G58270	ZW9	ZW9 mRNA; complete cds The mRNA is cell-to-cell mobile.	1033.46265177596	-3.15948215403633	0.289734091319673	-10.9047649161533	1.09375617474583e-27	1.80367590148988e-26
AT4G19200	GLYCINE AND PROLINE RICH PROTEIN 3	Glycine and proline rich protein.Mutants have increased size.	3601.8788004731	2.64852848154348	0.242956503643631	10.9012454567931	1.13690319384074e-27	1.87330639894213e-26
AT2G27490	ATCOAE	AT2G27490 encodes dephospho-CoA kinase. The molecular function was shown to phosphorylate the ribosyl moiety forming CoA.	619.49391457525	2.26068765395524	0.207474323098784	10.8962286040517	1.20134084048364e-27	1.97787664734938e-26
AT2G04880	ATWRKY1	Encodes WRKY1; a member of the WRKY transcription factors in plants involved in disease resistance, abiotic stress, senescence as well as in some developmental processes. WRKY1 is involved in the salicylic acid signaling pathway. The crystal structure of the WRKY1 C-terminal domain revealed a zinc-binding site and identified the DNA-binding residues of WRKY1. The mRNA is cell-to-cell mobile.	1111.24959725489	1.15270925345764	0.105791790481254	10.8960180011501	1.20412368597287e-27	1.98085176865877e-26
AT5G52570	B2	Converts β-carotene to zeaxanthin via cryptoxanthin.	343.553090064992	2.94130518341009	0.269966250219881	10.8950847782435	1.21653215461079e-27	1.99964394644526e-26
AT3G14700	-	SART-1 family;(source:Araport11)	117.351929259313	4.13856280700668	0.379908112956441	10.8935889123305	1.2366867984726e-27	2.03112799425516e-26
AT1G75170	-	Sec14p-like phosphatidylinositol transfer family protein;(source:Araport11)	1130.04238606908	1.82824741011116	0.167877241661977	10.8903827106736	1.28100812783171e-27	2.10222029062116e-26
AT1G28520	ATVOZ1	VOZ transcription factor which acts as positive regulator of several salt-responsive genes. Functionally redundant in salt stress with VOZ2.	1234.28889251283	1.21270865720118	0.111364777868702	10.8895171382728	1.29324117280338e-27	2.12058124458066e-26
AT1G04030	-	eisosome protein;(source:Araport11)	369.490144214802	-1.65190181311824	0.151705196405164	-10.8888940673229	1.30211861831246e-27	2.1334146853707e-26
AT1G68765	IDA	Encodes a small protein of 77 amino acids. Loss of function mutations are defective in the process of ethylene independent floral organ abscission. Although the mutants have a normal appearing abscission zone; the floral organs do not abscisce. The peptide appears to be secreted and may function as a ligand. Arabidopsis 35S:IDA lines constitutively overexpressing IDA exhibit earlier abscission of…	182.921522514671	4.24811598914399	0.390283048543078	10.8847053567972	1.36338804825939e-27	2.23199817577949e-26
AT5G67200	-	Leucine-rich repeat protein kinase family protein;(source:Araport11)	583.851430476597	-2.68041253321089	0.246280263982702	-10.8835864062544	1.38023361855338e-27	2.25775523421705e-26
AT5G50210	OLD5	Encodes an Fe-S binding protein with quinolinate synthase (QS) activity and cysteine desulfurase activator activity. The QS activity was demonstrated by functional complementation of corresponding E. coli mutants and complementation of embryo-lethal phenotypes of the QS homozygous null allele in Arabidopsis. The SufE domain of the protein also stimulates the cysteine desulfurase activity of CpNif…	1142.04344072133	1.20676185398649	0.110888330081443	10.8826767713084	1.3940799691032e-27	2.27856870956481e-26
AT4G15450	-	Senescence/dehydration-associated protein-like protein;(source:Araport11)	337.992961777522	-2.03160676362766	0.186716193638706	-10.8807207561161	1.42432252965105e-27	2.32612609428129e-26
AT3G28450	BAK1-INTERACTING RECEPTOR-LIKE KINASE 2	Negative regulator of pattern-triggered immunity in complex with BIR3 and PLDγ1.	643.943789005833	1.72914894472895	0.158926713761305	10.8801654788257	1.43302579934923e-27	2.33658021901922e-26
AT5G66760	SDH1-1	One of two genes in Arabidopsis that encode a flavoprotein subunit of the mitochondrial succinate dehydrogenase complex. The mRNA is cell-to-cell mobile.	9681.27256206349	1.49560564800019	0.137467489089406	10.8797044152562	1.4402924510466e-27	2.34654388091862e-26
AT5G27380	ATGSH2	Encodes a protein with similarity to glutathione synthetases; which catalyzes one of the early steps in glutathione biosynthesis. Two transcripts have been detected; the longer transcript is less abundant and the protein is localized to the chloroplast. The smaller transcript, in which the transit peptide is truncated, is localized to the cytosol. Increased glutathione accumulation in response to…	2145.96242808908	1.28085078044277	0.117791254808317	10.87390386092	1.53489552457827e-27	2.49866713303439e-26
AT1G64060	ARABIDOPSIS THALIANA RESPIRATORY BURST OXIDASE HOMOLOG F	Interacts with AtrbohD gene to fine tune the spatial control of ROI production and hypersensitive response to cell in and around infection site.	946.131032392802	1.59398353630681	0.146595314915973	10.8733593377147	1.54408658030793e-27	2.51084869271939e-26
AT5G47200	ARABIDOPSIS RAB GTPASE HOMOLOG D2B	AtRabD2b encodes a Rab GTPase; which plays important roles in pollen development, germination and tube elongation. The mRNA is cell-to-cell mobile.	4371.30238599253	1.86556866400707	0.171573141640575	10.8733141222955	1.54485222522488e-27	2.51084869271939e-26
AT3G50480	HOMOLOG OF RPW8 4	Homolog of RPW8	348.606863828638	3.84071702581884	0.353433532142703	10.866872202347	1.65787311583701e-27	2.69238594011931e-26
AT2G22610	MALECTIN DOMAIN KINESIN 2	Malectin domain kinesin. Possible role in cell division; with a possible secondary function in the nuclei.	616.446423505148	-2.74114480871397	0.252251560482956	-10.8667110065278	1.66080396152627e-27	2.69498964180522e-26
AT1G71520	-	encodes a member of the DREB subfamily A-5 of ERF/AP2 transcription factor family. The protein contains one AP2 domain. There are 16 members in this subfamily including RAP2.1; RAP2.9 and RAP2.10.	109.939718999262	5.00997146669773	0.461700180241217	10.8511360426159	1.96961892822762e-27	3.19355145711027e-26
AT3G20660	ATOCT4	organic cation/carnitine transporter4;(source:Araport11)	447.679769056452	1.65466063806192	0.152570174426608	10.8452431432323	2.10076534629108e-27	3.40347458337661e-26
AT3G61100	-	Putative endonuclease or glycosyl hydrolase;(source:Araport11)	201.780964376958	-2.57614209410801	0.237548711235373	-10.8446898352375	2.1135151782206e-27	3.4214001688898e-26
AT5G66140	PAD2	Encodes alpha5 subunit of 20S proteosome complex involved in protein degradation.	1592.9568793687	1.0005058408564	0.0922893400156495	10.8409686393547	2.20127866700431e-27	3.56063401913844e-26
AT5G02540	-	NAD(P)-binding Rossmann-fold superfamily protein;(source:Araport11)	1092.65351007793	-2.05566880997504	0.189708277128545	-10.8359468605692	2.32547076587339e-27	3.75852361044824e-26
AT3G61610	-	Galactose mutarotase-like superfamily protein;(source:Araport11)	258.474467397221	-1.7453439878216	0.161084249142542	-10.8349760892958	2.35026803783375e-27	3.79558004518895e-26
AT3G48460	SEED FATTY ACID REDUCER 4	GDSL-motif esterase/acyltransferase/lipase. Enzyme group with broad substrate specificity that may catalyze acyltransfer or hydrolase reactions with lipid and non-lipid substrates.	324.452801939075	-3.40945689778264	0.314687733866016	-10.8344130732286	2.36476961260069e-27	3.81596368329046e-26
AT5G45710	AT-HSFA4C	member of Heat Stress Transcription Factor (Hsf) family	531.310096804927	1.74839988929331	0.161386047569677	10.8336495974874	2.38457625921321e-27	3.84486878967659e-26
AT4G17000	-	neurofilament heavy protein;(source:Araport11)	269.027145858016	-2.87557300821403	0.265464878723774	-10.8322163822137	2.42220310949065e-27	3.90243834306826e-26
AT1G23710	-	hypothetical protein (DUF1645);(source:Araport11)	1548.86767697161	4.1596224134579	0.384395826384526	10.8211955696337	2.73190141893279e-27	4.39790632865469e-26
AT3G55960	-	Haloacid dehalogenase-like hydrolase (HAD) superfamily protein;(source:Araport11)	767.158041541383	1.34686237804879	0.124507001057915	10.8175634028988	2.84233487003878e-27	4.57206005243956e-26
AT3G46690	-	UDP-Glycosyltransferase superfamily protein;(source:Araport11)	391.110593795645	2.81179449298754	0.259946748432364	10.8168096348362	2.86580142572283e-27	4.60615747760676e-26
AT4G23710	VACUOLAR ATP SYNTHASE SUBUNIT G2	vacuolar ATP synthase subunit G2;(source:Araport11)	880.34658827508	1.51399262314506	0.139969772907071	10.8165684040241	2.87335200805488e-27	4.61463969648055e-26
AT4G11600	ATGPX6	Encodes glutathione peroxidase. Exhibits moderate binding affinity with dinotefuran.	7574.05359064106	2.67728666396725	0.247557166768021	10.8148218810246	2.92861023011693e-27	4.69966700959476e-26
AT5G46250	ATLARP6A	RNA-binding protein;(source:Araport11)	4956.56511505656	1.12714407817444	0.10422454277917	10.814574457406	2.93652321330423e-27	4.70864306714659e-26
AT2G21270	UBIQUITIN FUSION DEGRADATION 1	ubiquitin fusion degradation 1;(source:Araport11)	1732.42390440391	1.25611571490681	0.116161335191597	10.8135440491879	2.96970587736202e-27	4.75809228969605e-26
AT2G17620	CYCB2	Cyclin B2;(source:Araport11)	211.348034779657	-2.54223273915656	0.235167232650022	-10.810318727269	3.07599457837367e-27	4.92450236127646e-26
AT5G17490	ATRGL3	Encodes a DELLA subfamily member that acts as a negative regulator of GA signaling and as a coactivator of ABI3 to promote seed storage protein biosynthesis during the seed maturation stage.	603.891158779566	-2.42919815577367	0.224742075524621	-10.8088267410681	3.12643000353991e-27	5.00130252733335e-26
AT1G44130	-	Eukaryotic aspartyl protease family protein;(source:Araport11)	262.297687616778	4.91249417754573	0.454495941556396	10.8086645630392	3.13196147793003e-27	5.00620614188816e-26
AT1G18890	ATCDPK1	encodes a calcium-dependent protein kinase whose gene expression is induced by dehydration and high salt. Kinase activity could not be detected in vitro.	1421.52939258258	1.49590035748268	0.138407336269752	10.8079556893372	3.15625347087058e-27	5.04106573238968e-26
AT5G51040	SDHAF2	Encodes succinate dehydrogenase assembly factor 2 (SDHAF2); a low abundance mitochondrial protein needed for assembly and activity of mitochondrial complex II and for normal root elongation.Sdhaf2 knockdown line showed lowered SDH1 protein abundance, lowered maximal SDH activity and less protein-bound FAD at the molecular mass of SDH1.	3023.44070650934	1.63224900147478	0.151060264697336	10.8052836048259	3.24951292040614e-27	5.18593650033369e-26
AT1G12950	ATDTX31	root hair specific 2;(source:Araport11)	306.77656418532	3.20391891905461	0.296589510550612	10.8025361824382	3.34825105282891e-27	5.33931629005709e-26
AT1G65985	-	transmembrane protein; putative (DUF247);(source:Araport11)	301.731754669276	1.53879119519676	0.14245231954458	10.8021490988443	3.36239927554503e-27	5.357669175319e-26
AT1G30600	-	Subtilase family protein;(source:Araport11)	675.833645761109	-1.68597182869607	0.156092934264425	-10.8010771700914	3.40188930185184e-27	5.41634139824254e-26
AT1G54100	ALDEHYDE DEHYDROGENASE 7B4	Aldehyde dehydrogenase	9347.36823065347	1.63406195955843	0.151348560446958	10.7966798939664	3.56875608965958e-27	5.6775665062766e-26
AT1G06640	-	encodes a protein whose sequence is similar to a 2-oxoglutarate-dependent dioxygenase The mRNA is cell-to-cell mobile.	1057.84284431304	2.11274323390346	0.195725842033553	10.7944010456283	3.65840081323839e-27	5.81562541180417e-26
AT1G54170	CID3	ataxin-2-related; similar to SCA2 (GI:1770390) (Homo sapiens); similar to ataxin-2 (GI:3005020) (Mus musculus). Member of a family of PAM2 motif containing proteins.	1417.60613626783	1.04339305850681	0.0966625993119619	10.7941754715228	3.66739492713488e-27	5.82536126923616e-26
AT5G10650	CTL08	JUL1 encode a RING-type E3 ubiquitin ligase that is involved in JA responses. It ubiquitinates the JAV1 jasmonic acid response repressor which is then degraded by the proteosome. Participates in ABA-mediated microtubule depolymerization; stomatal closure, and tolerance response to drought stress.	652.606273637692	2.25890795783654	0.209294784841485	10.7929490911462	3.71667831594977e-27	5.89902813243005e-26
AT3G02535	-	Natural antisense transcript overlaps with AT3G12510;(source:Araport11)	513.46107523378	3.22763706123806	0.299142230351735	10.7896402906503	3.85294638023019e-27	6.11053214989632e-26
AT3G06810	IBA-RESPONSE 3	Encodes a protein with similarity to acyl-CoA dehydrogenases. Mutations in IBR3 render plants resistant to indole-3-butryic acid; a putative storage form of the biologically active auxin IAA (indole-3-acetic acid). IBR3 is hypothesized to carry out the second step in a β-oxidation-like process of IBA metabolism in Arabidopsis. Though its subcellular location has not been determined, IBR3 has a pe…	3262.87220279982	1.87638878638063	0.173911252883942	10.7893466079093	3.86527800300104e-27	6.12530393918197e-26
AT2G18890	RECEPTOR-LIKE CYTOPLASMIC KINASE VI_A2	RLCK VI_A class kinase which activity is regulated by Rho-of-plants (ROP) GTPases. Controls seedling and plant growth in parallel with gibberrellin.	120.246102354888	-3.03814827188555	0.281776366830919	-10.7821259321886	4.18109148429731e-27	6.62060508043958e-26
AT3G18610	ATNUC-L2	Encodes ATNUC-L2 (NUCLEOLIN LIKE 2).	618.343854369946	2.56958757424193	0.238388598105714	10.7789868922441	4.32624213708381e-27	6.84510642110688e-26
AT1G24095	-	Putative thiol-disulfide oxidoreductase DCC;(source:Araport11)	773.082178942387	1.62463852601297	0.150791441789133	10.7740764776615	4.56338496838716e-27	7.21469741886755e-26
AT5G66630	DA1-RELATED PROTEIN 5	DA1-related protein 5;(source:Araport11)	235.650653277075	2.37655124848212	0.220617803991015	10.7722550287868	4.65458946127138e-27	7.35316467422639e-26
AT4G23800	3XHIGH MOBILITY GROUP-BOX2	Encodes a protein containing three copies of the HMG (high mobility group)-box domain. The two Arabidopsis 3xHMG-box proteins are: AT4G11080 (3xHMG-box1) and AT4G23800 (3xHMG-box2). Interacts with mitotic and meiotic chromosomes.	3101.82271272737	-2.64462991648902	0.245576742533463	-10.7690569115219	4.81912102653227e-27	7.60716616163337e-26
AT3G26690	ARABIDOPSIS THALIANA NUDIX HYDROLASE HOMOLOG 13	Encodes AtNUDT13; a mitochondrial Nudix hydrolase specific for long-chain diadenosine polyphosphates.	392.944656654643	2.5995776091402	0.241403844734052	10.7685841209533	4.84392879409524e-27	7.64038496659933e-26
AT5G61250	ATGUS1	Belongs to the plant glycoside hydrolase family 79. Encodes a protein with several posttranslational modification sites including O-β-GlcNAc attachment sites and serine-; threonine- and tyrosine-phosphorylation sites, suggesting that this protein is extensively modified posttranslationally. The protein is predicted (WoLF PSORT program) to be secreted.	235.445107634951	2.93448735489605	0.272563181354395	10.7662646888486	4.96747807816109e-27	7.82310356762374e-26
AT2G39770	CYT1	Encodes a GDP-mannose pyrophosphorylase/ mannose-1-pyrophosphatase. This enzyme provides GDP-mannose; which is used for cell wall carbohydrate biosynthesis and protein glycosylation as well as for ascorbate (vitamin C) biosynthesis. Mutations in this gene confer hypersensitivity to NH4+.	2503.45213954757	1.21506393866105	0.112880384763544	10.7641725460655	5.08159801426478e-27	7.99662323175001e-26
AT2G01735	RIE1	encodes a RING-H2 zinc finger protein essential for seed development.	501.00053536093	1.33544014168204	0.124064486597207	10.7640806673205	5.08666887125995e-27	7.99840264032355e-26
AT1G55000	-	peptidoglycan-binding LysM domain-containing protein;(source:Araport11)	452.962566011006	2.21912424926351	0.206175060007582	10.7633010955928	5.12989641132899e-27	8.06013135835747e-26
AT1G66580	RIBOSOMAL PROTEIN L10 C	senescence associated gene 24;(source:Araport11)	37910.6744743512	2.28709264304565	0.212502912484852	10.7626413977205	5.166761311902e-27	8.1117753002019e-26
AT3G13790	ARABIDOPSIS THALIANA CELL WALL INVERTASE 1	Encodes a protein with invertase activity. Cell wall invertase; involved in pollen development and pollen tube growth.	4147.77833775875	1.60992984982878	0.149590954671195	10.7622138876474	5.190791364114e-27	8.1432043811062e-26
AT2G23700	-	Itga6 (Protein of unknown function; DUF547);(source:Araport11)	312.228068100716	-2.12921243152064	0.197986041986387	-10.7543562675344	5.65273190869624e-27	8.86103920822654e-26
AT2G36020	HVA22-LIKE PROTEIN J	HVA22-like protein J;(source:Araport11)	182.835840885264	4.95368971227381	0.460658235776453	10.7535029823666	5.7052862113554e-27	8.93652084031749e-26
AT5G48600	ARABIDOPSIS THALIANA CHROMOSOME ASSOCIATED PROTEIN-C	member of SMC subfamily	1210.81251520938	-2.06743115494996	0.1922983819578	-10.7511625105803	5.85193713579637e-27	9.15916143844768e-26
AT5G05190	EDR4	hypothetical protein (DUF3133);(source:Araport11)	548.282429145796	2.94449262814745	0.273928489125633	10.7491288604049	5.98239392634341e-27	9.35613225768653e-26
AT3G14590	NTMC2T6.2	Ca2+-dependent lipid-binding protein	1036.03900700387	2.2407164101023	0.208632616990816	10.7400100828957	6.60371739295669e-27	1.03198970806021e-25
AT1G24150	ATFH4	Encodes a group I formin. Localized to cell junctions. Polymerizes actin. Binds profilin. Member of family of cytoskeletal-interacting proteins which have the ability to stimulate actin nucleation and barbed-end capping through the combined activity of conserved formin-homology 1 (FH1) and formin-homology 2 (FH2) domains. FORMIN4 is a spatial feedback element in a multi-layered; temporally define…	457.350467426523	1.7859233668775	0.166290681582951	10.7397681570427	6.62104451965153e-27	1.03390156729943e-25
AT4G32830	ATAUR1	Encodes a member of a family of Ser/Thr kinases whose activities peak during cell division. Transcripts are abundant in tissues rich in dividing cells like roots and flowers but are low or absent in fully expanded leaves and stems. In interphase cells; the protein is predominantly nuclear. During mitosis, the protein associates with plant-specific cytoskeletal structures (preprophase band, phragm…	525.767870877691	-2.41889767411101	0.225277091865163	-10.7374329723628	6.79062914524383e-27	1.05875400651651e-25
AT2G13800	ATSERK5	somatic embryogenesis receptor-like kinase 5;(source:Araport11)	531.730177624228	1.30563490742715	0.121711685498024	10.7272765312937	7.57972334641376e-27	1.18087785059247e-25
AT5G48010	ARABIDOPSIS THALIANA THALIANOL SYNTHASE 1	Encodes an oxidosqualene cyclase involved in the biosynthesis of thalianol; a tricyclic triterpenoid of unknown function. Overexpression of THAS leads to dwarfing in the aerial tissues of Arabidopsis plants, but increases their root length. THAS is part of a small operon-like cluster of genes (with At5g48000 (THAH) and At5g47990 (THAD)) involved in thalianol metabolism.	796.512079805703	-3.85750252975145	0.359632571323987	-10.7262323753103	7.6658302575349e-27	1.19337694960091e-25
AT2G28320	-	Pleckstrin homology (PH) and lipid-binding START domains-containing protein;(source:Araport11)	1295.89708729822	1.65889261581283	0.154668980386907	10.7254383630323	7.73195748771645e-27	1.20274894253367e-25
AT5G10980	H3.3	Histone variant 3.3	8971.37656928914	1.91438212623823	0.178506389290211	10.7244459643731	7.81540253105777e-27	1.21479840260699e-25
AT3G63310	ATLFG2	Mediates cell elongation in brassinosteroid signaling.	1894.01277012969	1.63035925389605	0.152069095873796	10.7211741118597	8.09688939516243e-27	1.25758878899615e-25
AT5G53970	ATTAT1	Encodes a cytosolic tyrosine aminotransferase which is strongly induced upon aging and coronatine treatment. AtTAT1 prefers Tyr as an amino donor but can also use Phe; Trp, His, Met, and Leu. The mRNA is cell-to-cell mobile.	444.689518046708	3.06235785832956	0.285858484497956	10.7128457764963	8.85957638269072e-27	1.3749954171913e-25
AT4G04740	ATCPK23	member of Calcium Dependent Protein Kinase	676.033822500651	1.85359368329826	0.173058313092004	10.7108040647133	9.05717107314308e-27	1.40458802738583e-25
AT5G21950	-	alpha/beta-Hydrolases superfamily protein;(source:Araport11)	314.193552747584	1.81598495950057	0.169669792318035	10.703054059833	9.84779232730518e-27	1.52603194079615e-25
AT3G63430	TON1 RECRUITING MOTIF 5	zinc finger CCCH domain protein;(source:Araport11)	97.381133317251	-3.88165736224673	0.362735282401174	-10.7010747246631	1.00604523130299e-26	1.55779696380249e-25
AT3G19010	-	2-oxoglutarate (2OG) and Fe(II)-dependent oxygenase superfamily protein;(source:Araport11)	481.268551061936	2.6362060591083	0.246407451214092	10.6985646989134	1.03366889914553e-26	1.59935050706207e-25
AT4G25670	DOB1	stress response NST1-like protein;(source:Araport11)	1568.38571296782	1.44084585110911	0.134734744283309	10.6939443034784	1.08649852122476e-26	1.67981111811597e-25
AT1G22985	CRF7	encodes a member of the ERF (ethylene response factor) subfamily B-5 of ERF/AP2 transcription factor family. The protein contains one AP2 domain. There are 7 members in this subfamily.	295.461825071992	3.03451641797951	0.2837711892756	10.6935324397304	1.09133573550473e-26	1.68600574054384e-25
AT1G21450	SCARECROW-LIKE 1	Encodes a scarecrow-like protein (SCL1). Member of GRAS gene family. The mRNA is cell-to-cell mobile.	1519.58303450882	2.02762608822339	0.189700384737188	10.6885713017001	1.15130770986538e-26	1.77730391713059e-25
AT2G27090	-	bZIP transcription factor (DUF630 and DUF632);(source:Araport11)	694.343477659787	1.69864466054411	0.158946709692319	10.6868815581792	1.17247089601127e-26	1.80859872257057e-25
AT5G41800	GAT2	Transmembrane amino acid transporter family protein;(source:Araport11)	400.345036183412	2.39379503621804	0.224012466581713	10.6859902609253	1.18378886115286e-26	1.82467075788938e-25
AT4G01120	ATBZIP54	bZIP (basic leucine zipper) transcription factor that binds to the G-box regulatory element found in many plant promoters. GBF2 nuclear localization is increased by blue light	2022.61159507863	1.49933500581907	0.140351160582093	10.6827403464333	1.22598246225772e-26	1.88827344338632e-25
AT3G29810	COBL2	During the course of seed coat epidermal cell differentiation; COBRA-LIKE 2 plays a role in cellulose deposition into mucilage secretory cells of Arabidopsis seeds. COBRA-LIKE 2 affects mucilage solubility and cellulosic ray formation.	1737.92168494581	1.58125842889806	0.148023215968662	10.6825028665289	1.22912347998766e-26	1.89167601544726e-25
AT3G53780	ATRBL4	RHOMBOID-like protein 4;(source:Araport11)	440.277751005122	1.51642455319774	0.141969473132148	10.681342402294	1.2445874368973e-26	1.91402461886479e-25
AT5G46760	ALTERED TRYPTOPHAN REGULATION 2	MYC3 is a JAZ-interacting transcription factor that act together with MYC2 and MYC4 to activate JA-responses. The mRNA is cell-to-cell mobile.	1864.79066627528	1.0677861828698	0.100013730922852	10.676395861019	1.31269593137082e-26	2.0172390164139e-25
AT1G66280	BGLU22	Salt stress negative regulator; modulated by ECT12.	6352.46720892849	-2.21340919085245	0.207354611105798	-10.6745115483499	1.33960181539836e-26	2.0570285062471e-25
AT5G63905	-	transmembrane protein;(source:Araport11)	363.508185824889	2.53267927912678	0.237300804856128	10.6728642604575	1.3635707194794e-26	2.09225136851336e-25
AT3G19970	-	alpha/beta-Hydrolases superfamily protein;(source:Araport11)	441.349299006199	1.85128214585179	0.173557572491276	10.6666745753479	1.45749563527016e-26	2.23467986374503e-25
AT1G09390	-	GDSL-motif esterase/acyltransferase/lipase. Enzyme group with broad substrate specificity that may catalyze acyltransfer or hydrolase reactions with lipid and non-lipid substrates.	88.29483809373	-3.62294267118911	0.339672393937353	-10.6659909249419	1.4682551181971e-26	2.249477652785e-25
AT2G36270	ABA INSENSITIVE 5	Encodes a member of the basic leucine zipper transcription factor family; involved in ABA signalling during seed maturation and germination. The Arabidopsis abscisic acid (ABA)-insensitive abi5 mutants have pleiotropic defects in ABA response, including decreased sensitivity to ABA inhibition of germination and altered expression of some ABA-regulated genes. Comparison of seed and ABA-inducible v…	754.055308471029	1.77259669799704	0.166298992464655	10.6590946326616	1.58129255065556e-26	2.42083248705187e-25
AT2G07734	-	Alpha-L RNA-binding motif/Ribosomal protein S4 family protein;(source:Araport11)	76.482092436097	4.39025327637239	0.412002997837233	10.6558770189017	1.63694397004523e-26	2.50414186826813e-25
AT4G34120	CBS DOMAIN CONTAINING PROTEIN 2	Encodes a single cystathionine beta-Synthase domain-containing protein. Modulates development by regulating the thioredoxin system. The mRNA is cell-to-cell mobile.	565.805366009048	1.98543890413344	0.186359632177945	10.6538035138299	1.6738314102432e-26	2.55864289366995e-25
AT4G28570	-	Long-chain fatty alcohol dehydrogenase family protein;(source:Araport11)	1064.75847016353	1.93390635611688	0.181529198888734	10.6534175656349	1.68078780168543e-26	2.56734329377083e-25
AT1G24267	-	bZIP transcription factor; putative (DUF1664);(source:Araport11)	1661.21262707107	1.31546525267382	0.12348904668367	10.6524852851405	1.69770983557285e-26	2.59124132797961e-25
AT2G36680	-	Modifier of rudimentary (Mod(r)) protein;(source:Araport11)	565.697515944463	2.01012137232633	0.188761120684054	10.6490222406067	1.76206051652929e-26	2.68744015669005e-25
AT2G25240	ATCCP3	Serine protease inhibitor (SERPIN) family protein;(source:Araport11). Involved in stress response regulated cell death.	74.8035466507637	3.39743677178898	0.319084719440264	10.6474442829752	1.79217867612481e-26	2.73132335775778e-25
AT1G28280	MPK3/6-TARGETED VQP 1	VQ motif-containing protein;(source:Araport11)	1072.022604668	1.4845904143755	0.139472732601466	10.6443057842541	1.85360780444169e-26	2.82282358815952e-25
AT3G13330	PA200	Encodes a protein that interacts with the 26S proteasome. Mutants are phenotypically indistinguishable from wild type plants under a variety of growth conditions. Protein levels increase upon exposure of seedlings to MG132; a specific, potent, reversible, and cell-permeable proteasome inhibitor.	5499.29232765513	2.14132897057525	0.201219828527922	10.6417393665462	1.90538750262607e-26	2.8995027213875e-25
AT3G24495	ARABIDOPSIS THALIANA MUTS HOMOLOG 7	encodes a DNA mismatch repair homolog of human MutS gene; MSH6. There are four MutS genes in Arabidopsis, MSH2, MSH3, MSH6, and MSH7, which all act as heterodimers and bind to 51-mer duplexes. MSH2*MSH7 exhibit moderate affinity for a (T/G) substrate and weak binding of (+T), suggesting MSH2*MSH7 may be specialized for lesions/base mispairs not tested or for (T/G) mispairs in special contexts.	445.984676793092	-2.06988669066518	0.194562976273703	-10.638646315491	1.96970115610947e-26	2.99447882497877e-25
AT1G57680	CAND1	plasminogen activator inhibitor;(source:Araport11)	2522.54378958607	1.37266381296272	0.129026774335907	10.6385966790826	1.97075059614366e-26	2.99447882497877e-25
AT3G51840	ACX4	Encodes a short-chain acyl-CoA oxidase; which catalyzes the first step of peroxisomal fatty acid beta-oxidation during early, post-germinative growth in oilseed species. Null mutants virtually lack short-chain acyl-CoA and are resistant to 2,4-dichlorophenoxybutyric acid, which is converted to the herbicide and auxin analogue 2,4-dichlorophenoxyacetic acid by beta-oxidation. Despite the almost co…	3510.9625086632	1.69308555014968	0.159191452868914	10.6355304863248	2.03666393377087e-26	3.09231696750552e-25
AT1G15860	-	defective in cullin neddylation protein (DUF298);(source:Araport11)	1043.9954490831	1.80201204104986	0.169456884130049	10.6340444668328	2.06939026881495e-26	3.13965788168486e-25
AT5G23420	HIGH-MOBILITY GROUP BOX 6	Encodes HMGB6; a protein belonging to the subgroup of HMGB (high mobility group B) proteins. Localized in the nucleus. Binds to supercoiled DNA in vitro. HMGB6 is phosphorylated by protein kinase CK2alpha within its acidic C-terminal domain.	682.018986065601	-2.33423773993796	0.21954138324167	-10.6323359426429	2.10766146981432e-26	3.19533441652208e-25
AT3G11880	-	transmembrane protein; putative (Protein of unknown function DUF2359, transmembrane);(source:Araport11)	831.278196552387	1.68384407703671	0.158425285956227	10.6286320827722	2.19305457828349e-26	3.32231402531006e-25
AT3G55610	DELTA 1-PYRROLINE-5-CARBOXYLATE SYNTHASE 2	encodes delta 1-pyrroline-5-carboxylate synthetase B. Gene expression is induced by dehydration; high salt and ABA. Knock-out mutations in P5CS2 are embryo-lethal. P5CS2 appears to be present in different cells and/or different subcellular locations from P5CS1 in a tissue-dependent manner. Mutants are defective in pollen development.	2474.66848287571	1.14993181464791	0.108218445363226	10.626024156864	2.25522979892453e-26	3.41395711544877e-25
AT2G28620	RADIALLY SWOLLEN 7	Mutants have radially swollen roots but do not exhibit defects in abundance or orientation of cortical microtubules; nor are microfibrils reduced. Cellulose synthesis is also unchanged with respect to wild type. There is a disruption in the normal pattern of cell wall placement.	922.010476674668	-2.96406906719041	0.278947204081488	-10.6259142368909	2.25788842038264e-26	3.4154347938724e-25
AT4G20070	AAH	The gene encoding Arabidopsis thaliana Allantoate Amidohydrolase (AtAAH)which catalyzes the allantoate deiminase reaction (EC 3.5.3.9)is expressed in all parts of the plant being consistent with a function in purine turnover in Arabidopsis. The mRNA is cell-to-cell mobile.	441.667976256976	2.53273572966291	0.238356737164682	10.625819768262	2.26017580450451e-26	3.41634913115722e-25
AT2G20890	PHOTOSYSTEM II REACTION CENTER PSB29 PROTEIN	Chloroplast-localized Thylakoid formation1 gene product involved in vesicle-mediated formation of thylakoid membranes. Thf1 antisense lines contain abnormal chloroplasts early in leaf development (chloroplasts have loosely stacked thylakoid membranes). Expression was induced in the light and decreased under dark conditions. G-alpha interaction partner that functions downstream of the plasma membr…	371.424679232454	-1.85375250295198	0.174491344418673	-10.6237504738579	2.31086026044184e-26	3.49036185170903e-25
AT4G29900	ACA10	one of the type IIB calcium pump isoforms. encodes an autoinhibited Ca(2+)-ATPase that contains an N-terminal calmodulin binding autoinhibitory domain.ACA8 and ACA10; as well as ACA4 and ACA11, are critical in maintaining low resting cytosol Ca2+ level (DOI:10.1093/plphys/kiad047)	3834.98645634813	2.40698796791162	0.226583425292024	10.6229657566941	2.33037408537919e-26	3.51721887979164e-25
AT4G34490	ATCAP1	CYCLASE ASSOCIATED PROTEIN	909.874692393105	-1.30091203128856	0.122476013079291	-10.6217699170722	2.36042602029938e-26	3.55992928767291e-25
AT3G49470	NACA2	nascent polypeptide-associated complex subunit alpha-like protein 2;(source:Araport11)	534.858767139922	-1.36676625832154	0.128683991025511	-10.6211056047413	2.37728612570767e-26	3.58269549754015e-25
AT1G77580	VESICLE TETHERING 3	filament-like protein (DUF869);(source:Araport11)	885.336716296263	-2.34272938187458	0.220603199621993	-10.6196527787851	2.41457572332551e-26	3.63619341123946e-25
AT1G14370	APK2A	Encodes protein kinase APK2a. Protein is N-myristoylated.	496.445010533311	2.80499739544816	0.264154922814754	10.6187587403595	2.43781056114226e-26	3.66846214908732e-25
AT5G67600	ATHCYSTM13	cysteine-rich TM module stress tolerance protein;(source:Araport11)	1761.72940464167	1.95865442773142	0.184459623866906	10.6183368840904	2.44885086381077e-26	3.68234611373027e-25
AT2G23680	-	Cold acclimation protein WCOR413 family;(source:Araport11)	71.9390764506517	5.41722521389623	0.510456790797876	10.6125049397987	2.60665414647374e-26	3.91383721696871e-25
AT5G04830	-	Nuclear transport factor 2 (NTF2) family protein;(source:Araport11)	1519.76850218761	2.07447107604138	0.195479819029159	10.6122007189496	2.61515701724137e-26	3.92370195491498e-25
AT4G23100	ATECS1	Encodes the enzyme glutamate-cysteine ligase catalyzing the first; and rate-limiting, step of glutathione biosynthesis. Required for cell proliferation at the root tip. Involved in susceptibility to the bacterial pathogen Pseudomonas syringae. Mutants are phytoalexin defective.	3081.17123166626	1.17450075833436	0.110679806727283	10.6116986744325	2.62924916253982e-26	3.94193190543267e-25
AT2G11910	-	hypothetical protein;(source:Araport11)	2446.14256782094	-1.18698832616717	0.111858567460161	-10.6115101696606	2.63455981694637e-26	3.94697891394918e-25
AT1G18270	-	ketose-bisphosphate aldolase class-II family protein;(source:Araport11)	1412.38517994092	2.02378291279412	0.190825376715794	10.605418145241	2.8120327474854e-26	4.2097540393771e-25
AT1G69360	-	T-box transcription factor; putative (DUF863);(source:Araport11)	832.879286982983	1.18711751347971	0.111935900532935	10.6053331221508	2.81459168598214e-26	4.21047982501381e-25
AT1G04833	-	Natural antisense transcript overlaps with AT1G11050;(source:Araport11)	435.412383305872	2.83396945214622	0.26732185955168	10.6013382403482	2.93746395702585e-26	4.39105436874999e-25
AT2G33620	AHL10	AT hook motif DNA-binding family protein;(source:Araport11)	665.968929946281	-1.58766774880114	0.149788074991999	-10.599426882854	2.99811861971504e-26	4.47842589994225e-25
AT2G38610	KH9	Member of the K-homologous (KH) family; members have a type of nucleic acid-binding protein containing the KH domain and has been found to affect splicing and transcriptional regulation.	844.273879789539	2.24856817825745	0.212247142214127	10.5941034343302	3.17367458331087e-26	4.73717603244196e-25
AT4G36090	ALKBH9C	mRNA N6-methyladenosine dioxygenase that is active during seed germination and seedling growth and is responsive to stress conditions.	595.802697515354	1.45889506582448	0.137796276396192	10.5873330105805	3.41173888559285e-26	5.08878026286076e-25
AT4G30350	SMAX1-LIKE 2	Encodes a member of an eight-gene family (SMAX1 and SMAX1-like) that has weak similarity to AtHSP101; a ClpB chaperonin required for thermotolerance. Regulates root and root hair development downstream of KAI2-mediated signaling.	632.453528017079	1.9605650804266	0.185317910810186	10.5794689345204	3.71055371396605e-26	5.53041412580843e-25
AT3G21295	PRO-TRP-PRO-TRP PROTEIN 3	Pro-Trp-Pro-Trp repeat protein.	786.761373044573	1.70642881307516	0.161306822745408	10.5787764214316	3.73807822240033e-26	5.56735054400049e-25
AT1G80180	MAPK SUBSTRATES IN THE STOMATAL LINEAGE 1	Encodes a substrate of the MAPK kinases. Phenotypic analyses of Arabidopsis expressing phosphorylation site mutant forms of At1g80180.1 showed clustered stomata and higher stomatal index in cotyledons expressing the phosphomimetic form of At1g80180.1. Tightly connected with MAPK signaling to fine-tune stomatal production and patterning.	355.574283700774	2.30313300076002	0.217726256509222	10.5781132587583	3.76462585352217e-26	5.60277894622434e-25
AT2G46220	-	DUF2358 family protein (DUF2358);(source:Araport11)	522.041620120228	2.84999685501952	0.269475477344386	10.5760898286758	3.84678807294958e-26	5.72086431361732e-25
AT5G65380	-	MATE efflux family protein;(source:Araport11)	2150.46344630256	2.17349967193181	0.205526895163433	10.5752566845496	3.88113261880899e-26	5.76574127982306e-25
AT2G25900	A. THALIANA TANDEM ZINC FINGER PROTEIN 1	Encodes a protein with two tandem-arrayed CCCH-type zinc fingers that binds RNA and is involved in RNA turnover. The mRNA is cell-to-cell mobile.	494.184950006918	-2.56127147099164	0.242195569278038	-10.5752201769279	3.88264449729957e-26	5.76574127982306e-25
AT1G07870	-	Protein kinase superfamily protein;(source:Araport11)	765.816730047308	2.01563083206743	0.190626833673948	10.5736993749527	3.94614639427897e-26	5.85575817279701e-25
AT2G33793	ASY4	Encodes a protein component of the pre-synaptic chromosome axis. Mutants show quantitative defects in meiotic recombination. Interacts with ASY1/ASY3.	132.063640665667	-2.44608608674947	0.231467390235734	-10.5677351969895	4.20527499286914e-26	6.23572551900975e-25
AT1G63440	ATHMP12	The Arabidopsis P-type ATPase HMA5 is involved in Cu detoxification. hma5 mutant plants exhibit Cu hypersensitivity; which is especially dramatic in roots where HMA5 is mostly expressed.	2783.02553117726	1.95423055075038	0.184977329711309	10.5647030033373	4.34341348538153e-26	6.43586085790111e-25
AT5G42100	ARABIDOPSIS THALIANA BETA-1,3-GLUCANASE_PUTATIVE	encodes a plasmodesmal (Pd)-associated membrane protein involved in plasmodesmal callose degradation; i.e. beta-1,3-glucanase (EC 3.2.1.39), and functions in the gating of Pd	652.79967731082	-1.64402665932714	0.155635087296109	-10.5633420322452	4.40686919688064e-26	6.5251236102609e-25
AT4G23450	ABA INSENSITIVE RING PROTEIN 1	AtAIRP1 gene encodes a C3H2C3-type RING E3 Ub ligase. It has been shown to be a positive regulator in the Arabidopsis ABA-dependent drought response.	356.297632909025	3.20406501841195	0.303372899420457	10.5614740951904	4.49546103473071e-26	6.65144744934646e-25
AT3G54990	SCHLAFMUTZE	Encodes a AP2 domain transcription factor that can repress flowering. SMZ and its paralogous gene; SNARCHZAPFEN (SNZ), share a signature with partial complementarity to the miR172 microRNA, whose precursor is induced upon flowering.	118.716116177249	2.811021858163	0.266211930287634	10.5593384005209	4.59891678377594e-26	6.79956378081949e-25
AT3G48890	ARABIDOPSIS THALIANA MEMBRANE-ASSOCIATED PROGESTERONE BINDING PROTEIN 3	putative progesterone-binding protein homolog (Atmp2) mRNA; The mRNA is cell-to-cell mobile.	1157.50150329018	1.10765794256548	0.104931752867981	10.5559843640378	4.76617359986894e-26	7.04172664318337e-25
AT5G55850	NOI	Member of the RIN4-like/NOI family; upregulated after spider mite feeding.	2214.14065977937	1.78629741263005	0.169284831206795	10.5520228829478	4.97150288728933e-26	7.3397460808708e-25
AT2G19800	MIOX2	Encodes a myo-inositol oxygenase family gene.	1210.00986499031	2.9974159393392	0.284071444198992	10.551627066181	4.99249428568624e-26	7.3653803778656e-25
AT1G76700	-	DNAJ heat shock N-terminal domain-containing protein;(source:Araport11)	641.404316227233	1.67130017913904	0.158396346199804	10.5513808824279	5.00559446902844e-26	7.37934406109494e-25
AT3G19390	-	Granulin repeat cysteine protease family protein;(source:Araport11)	663.180060165339	2.3389498320805	0.221697374048602	10.5501918645538	5.06934698597219e-26	7.46790593724495e-25
AT3G47370	RIBOSOMAL PROTEIN US10Y	Ribosomal protein S10p/S20e family protein;(source:Araport11)	2321.01641422478	-1.04647858796829	0.0991981874686719	-10.5493720668917	5.11377084404166e-26	7.52788601407148e-25
AT3G53150	UDP-GLUCOSYL TRANSFERASE 73D1	UDP-glucosyl transferase 73D1;(source:Araport11)	1088.63358807956	7.68124725580708	0.728493653195244	10.5440139692589	5.41377463403447e-26	7.96374094716664e-25
AT1G15780	ATMED15A	mediator of RNA polymerase II transcription subunit 15a-like protein;(source:Araport11)	1750.20594730307	1.0721361639078	0.101711530515647	10.5409500621256	5.59309815677745e-26	8.22157078802189e-25
AT1G64140	-	WRKY transcription factor;(source:Araport11)	1744.45587348268	1.4172983798621	0.134497423149912	10.5377363124821	5.78751983406797e-26	8.50120496610562e-25
AT3G18950	ABA-INDUCED WD40 REPEAT 1	Transducin/WD40 repeat-like superfamily protein;(source:Araport11)	293.126320216338	3.75219588504905	0.35607994825213	10.5375096336293	5.8014833975838e-26	8.51555408322134e-25
AT3G49080	RIBOSOMAL PROTEIN S9 M	Mitochondrial ribosomal protein; similar to RPS9 from E.coli. Loss of function results in gametophyte lethality, particularly the megagametophyte.	1521.897511245	-1.04290611614398	0.0989743577323814	-10.5371344663222	5.82466735428345e-26	8.54340659623946e-25
AT5G49680	-	Conserved among eukaryotes; similar to Arabidopsis SABRE. The phenotype of the kip/sab double mutant suggests related functions for both genes, however, the KIP protein is mostly required for tip-growth. Predicted to be targeted to the secretory pathway. mRNA was detected in all organs, with most abundance in pollen and roots.	1078.93378120675	1.75011903858181	0.1661323206476	10.5344886037808	5.99080022856757e-26	8.7807396851929e-25
AT5G14120	-	Major facilitator superfamily protein;(source:Araport11)	711.382315273127	1.76088800957243	0.167224755708188	10.5300677648783	6.27892631383677e-26	9.19640722733669e-25
AT1G79270	ECT8	evolutionarily conserved C-terminal region 8;(source:Araport11)	832.157207433153	3.33001788616676	0.316284421179983	10.5285548802665	6.38064909143059e-26	9.33865728594383e-25
AT5G56030	ATHSP90.2	A member of heat shock protein 90 (HSP90) gene family. Expressed in all tissues and abundant in root apical meristem; pollen and tapetum. Expression is NOT heat-induced but induced by IAA and NaCl. Interacts with HsfA1d in the cytosol and the nucleus and negatively regulates HsfA1d. Did not bind to AtHsfA4c. The mRNA is cell-to-cell mobile.	30434.4228064089	-1.17681668199705	0.111779339956686	-10.5280339144341	6.41605433839333e-26	9.38371059577698e-25
AT3G11650	NDR1/HIN1-LIKE 2	Encodes a protein whose sequence is similar to tobacco hairpin-induced gene (HIN1) and Arabidopsis non-race specific disease resistance gene (NDR1). Expression of this gene is induced by cucumber mosaic virus and spermine. Overexpression of the gene induces the expression of PR-1 gene and shows light-dependent 'speck disease-like' symptom on leaves. The gene product is localized to the chloroplast	394.88134983553	-1.95968194735229	0.186174432068036	-10.5260530438258	6.55246272969072e-26	9.57631342064231e-25
AT1G61690	FYVE4	phosphoinositide binding protein;(source:Araport11)	1752.96943671206	1.27004407546332	0.120662705343033	10.5255726850538	6.58597232682798e-26	9.61836246292144e-25
AT2G35600	ARABIDOPSIS THALIANA BREVIS RADIX LIKE 1	Belongs to five-member BRX gene family. Arabidopsis BRX genes share high levels of similarity among each others; with several conserved domains. The most distinct is BRX domain - highly conserved in all BRX genes among distantly related species. This protein-protein interaction domain is required and sufficient for BRX activity.	179.919667529896	2.15841320132827	0.205080920156502	10.524690447464	6.64795987313059e-26	9.70191124547454e-25
AT3G59700	ATHLECRK	Member of Receptor kinase-like protein family. Represses stomatal immunity induced by Pseudomonas syringae pv. tomato DC3000.	449.125903507208	2.85567863508553	0.27144529425001	10.5202731289766	6.96713234295602e-26	1.015153376667e-24
AT2G01950	BRI1-LIKE 2	Encodes a leucine rich repeat receptor kinase and associated with provascular/procambial cells. Similar to BRI; brassinosteroid receptor protein.	340.378679272181	-3.23651665918843	0.307647237611051	-10.5202201206834	6.97105323681671e-26	1.015153376667e-24
AT1G07200	SMAX1-LIKE 6	Encodes a member of an eight-gene family (SMAX1 and SMAX1-like) that has weak similarity to AtHSP101; a ClpB chaperonin required for thermotolerance.	918.844095772519	1.7537200004184	0.166743329846634	10.5174821807351	7.17657385097356e-26	1.04433296899472e-24
AT1G48630	RACK1B	Encodes a protein with similarity to mammalian RACKs. RACKs function to shuttle activated protein kinase C to different subcellular sites and may also function as a scaffold through physical interactions with other proteins. RACK1B has no phenotype on its own and probably acts redundantly with RACK1A and RACK1C.	4122.31886563058	-1.06686773561885	0.101446832528825	-10.5165209107511	7.25014585401591e-26	1.05428338708111e-24
AT5G13060	ABAP1	Encodes a novel Armadillo BTB protein that intreacts with the pre-replication complex and several transcription factors. Overexpression results in decreased cell proliferation and loss of function results in increased cell proliferation suggesting a role in negative regulation of cellular proliferation.	248.874045865607	-2.07423175991484	0.197310279350735	-10.5125377488708	7.56305282211085e-26	1.09899765417931e-24
AT3G60840	MAP65-4	Encodes MAP65-4; a non-motor microtubule associated protein (MAP) that belongs to the evolutionarily conserved MAP65 family. MAP65-4 specifically associates with the forming mitotic spindle during prophase and with the kinetochore fibers from prometaphase to the end of anaphase. MAP65-4 cross-links microtubules and promotes microtubule bundle elongation.	326.334883251878	-3.30858970400312	0.314731822284761	-10.5124091996315	7.57337122102225e-26	1.09970984110695e-24
AT1G32530	PIR2	RING/U-box superfamily protein;(source:Araport11)	1938.57798515191	1.80141642597028	0.171376574015435	10.5114507996177	7.65074121729058e-26	1.11015044110793e-24
AT2G25050	-	actin-binding FH2 (formin 2) family protein;(source:Araport11)	447.647490605153	-1.49344145808232	0.142087560255812	-10.5107122354241	7.71089828657691e-26	1.11808025155365e-24
AT4G16520	ATG8F	Autophagy protein.	2746.10777808399	2.06831851327273	0.19682262136553	10.5085406287296	7.89050795845881e-26	1.1429262482435e-24
AT1G71130	ATERF070	encodes a member of the ERF (ethylene response factor) subfamily B-5 of ERF/AP2 transcription factor family. The protein contains one AP2 domain. There are 7 members in this subfamily.	440.481476011598	1.67504183267214	0.159398684514809	10.5085047456368	7.89351034501178e-26	1.1429262482435e-24
AT3G11600	GIR2	One of two plant specific paralogs of unknown function. Interacts with GL2. GIR1/GIR2 loss of function resembles gl2 lof mutations.	104.386562851495	-3.40271273162347	0.323835538649532	-10.5075333788674	7.97521752676686e-26	1.15393382603968e-24
AT4G22780	ACR7	Member of a family of ACT domain containing proteins . ACT domains are involved in amino acid binding .	1126.62012776663	2.10036018638175	0.199911476665051	10.5064512624299	8.06722790499535e-26	1.16641543070802e-24
AT5G57123	-	hypothetical protein;(source:Araport11)	89.8875315591154	4.05567981210264	0.386112262540586	10.5038876139717	8.28943059261106e-26	1.1976899717438e-24
AT5G54650	ATFH5	Encodes a protein with similarity to formins that is involved in cytokinesis. Loss of function mutations exhibit delayed cellularization during endosperm development. FH5 is expressed in the endosperm and the protein localizes to the cell plate. FH5 was shown to be a maternally expressed imprinted gene.	993.219953606131	1.61708965504418	0.154009311755139	10.4999472864031	8.64283766088939e-26	1.24786347450963e-24
AT3G56370	INFLORESCENCE AND ROOT APICES RECEPTOR KINASE	LRR-RLK with distinct polar localization within the plasma membrane in different cell types of the root. Mutants show defects in cell divisions within the root ground tissue.	3123.69347233658	-2.46462312786486	0.234748310889712	-10.4990026063394	8.72976121870983e-26	1.25951778777406e-24
AT2G47550	PECTIN METHYLESTERASE INHIBITOR-PECTIN METHYLESTERASE 20	Pectin methylesterase inhibitor; INVI-PMEI protein isoform which clusters with a PME.	793.565258572243	2.83491819906644	0.270159126379026	10.4935126088953	9.25233912199373e-26	1.33301975994658e-24
AT5G57190	PHOSPHATIDYLSERINE DECARBOXYLASE 2	Encodes the minor form of the two non-mitochondrail phosphatidylserine decarboxylase. The gene expression level is very low. Located at the tonoplast.	69.3043140573765	4.47848963808479	0.426822159252511	10.4926361975393	9.3385847726445e-26	1.34449128287009e-24
AT5G59240	ES8Y	Ribosomal protein S8e family protein;(source:Araport11)	163.373449179038	-2.51738613415346	0.239923364205665	-10.4924593004436	9.35608921992926e-26	1.34605677650293e-24
AT1G80830	ATNRAMP1	Thought to be involved in iron homeostasis. Induced in leaves in response to iron deficiency. Transgenic plants accumulate toxic levels of iron. Gene complements yeast iron uptake mutants.	829.933023346223	1.38900438806419	0.132459753181383	10.4862371754699	9.99291440724035e-26	1.43665837441203e-24
AT5G12880	-	proline-rich family protein;(source:Araport11)	162.300943039375	2.73199278054567	0.260537774564213	10.4859757289142	1.00205936208361e-25	1.43961819181155e-24
AT3G54140	ARABIDOPSIS THALIANA PEPTIDE TRANSPORTER 1	Encodes a di- and tri-peptide transporter that recognizes a variety of different amino acid combinations. GFP-tagged PTR1 localizes to the plasma membrane and has 8 to 11 predicted transmembrane domains. PTR1 is expressed in a number of different vascular tissues throughout the plant based on promoter:GUS expression analysis. ptr1 mutants have a lower dry weight than wild type plants when both ar…	446.80999479105	2.76864966273564	0.264054139482161	10.4851590971657	1.01075403031594e-25	1.45108251877041e-24
AT4G34480	-	O-Glycosyl hydrolases family 17 protein;(source:Araport11)	497.139046765395	2.69434348631981	0.257087295864196	10.4802669352556	1.06442878526051e-25	1.52706037744087e-24
AT5G03290	IDH-V	Encodes a catalytic subunit of the mitochondrially-localized NAD+- dependent isocitrate dehydrogenase. The mRNA is cell-to-cell mobile.	4658.32246076911	1.57440481961479	0.150226769779969	10.4801881976212	1.0653153661078e-25	1.52725296129861e-24
AT3G22200	GABA-T	Genetically redundant with POP3;mediates pollen tube guidance. Double mutants are self sterile; gamma-aminobutyrate transaminase subunit precursor; nuclear gene for mitochondrial product. Encodes gamma-aminobutyrate transaminase that uses pyruvate instead of alpha-ketoglutarate as cosubstrate. Mutations in POP2/HER1 render roots resistant to the inhibitory growth effects of the volatile organic c…	2658.30798807617	1.33299608370985	0.127197798820919	10.4797103099761	1.07071207444513e-25	1.5339065004401e-24
AT3G50350	-	membrane insertase; putative (DUF1685);(source:Araport11)	349.468011821188	3.57381738580822	0.341125723081597	10.4765403016921	1.10720289590249e-25	1.58506479455717e-24
AT5G46740	UBIQUITIN-SPECIFIC PROTEASE 21	Encodes a ubiquitin-specific protease.	407.309893422521	-1.5737941454133	0.150286853716825	-10.4719348798045	1.16242370004434e-25	1.66294581472165e-24
AT5G09570	AT12CYS-2	Twin CX9C domain protein. Induced by low phosphate or iron; drought and heat stress. Loss of both At12cys-1 and At12cys-2 lead to enhanced tolerance to drought and light stress and increased anti-oxidant capacity.	180.619519271707	-2.36745002594109	0.22617418510209	-10.4673750670196	1.21978523758872e-25	1.7437774875388e-24
AT5G44290	-	Protein kinase superfamily protein;(source:Araport11)	1207.16555892707	1.78546190465424	0.170597753153178	10.465916881397	1.23871432117338e-25	1.76959188739054e-24
AT1G03850	ATGRXS13	Encodes glutaredoxin ATGRXS13; required to facilitate Botrytis cinerea infection of Arabidopsis thaliana plants. Sylvain La Camera et al (2011, PMID:21756272) reported a third splice variant in addition to the two annotated in TAIR10. It is a member of the CC-type glutaredoxin (ROXY) family that has been shown to interact with the transcription factor TGA2 and suppress ORA59 promoter activity.	438.492099406347	3.75520281663421	0.358913220073639	10.4627040928271	1.28145387987531e-25	1.82936102401328e-24
AT1G56150	SAUR71	SAUR-like auxin-responsive protein family;(source:Araport11)	220.888525177371	2.34362946869907	0.224068809435632	10.4594185803996	1.32667233162802e-25	1.8925824548172e-24
AT1G19270	DA (LARGE IN CHINESE) 1	Encodes a ubiquitin-activated peptidase that is a member of a small (7 member) ubiquitin binding protein family. It appears to play a role in regulation of endoreduplication in leaf epidermal tissue. Together with CUC2/CUC3-UBP15 part of a regulatory module which controls the initiation of axillary meristems; thereby determining plant architecture.DA1, DAR1 and DAR2 function redundantly to cleave…	731.402349533614	1.88291571663418	0.180028558471066	10.4589834669858	1.33277816887718e-25	1.89995764243026e-24
AT4G37900	ATGRDP2	Protein of unknown function that contains DUF1399 domain and putative RNA binding motif. Expressed in many plant tissues and is involved in many aspects of plant growth and development as well as response to salt stress. Regulates ovule development via the auxin pathway.	2009.16535826606	3.72554022490589	0.356292313456765	10.4564148150167	1.36939512212472e-25	1.95078743713206e-24
AT5G46280	MCM3	Involved in the replication of mungbean yellow mosaic India virus (MYMIV) DNA through an ex vivo system.	1033.31580158144	-1.64477077007945	0.157407437167153	-10.4491299755605	1.47875514198028e-25	2.1051002371809e-24
AT3G54100	-	O-fucosyltransferase family protein;(source:Araport11)	506.210752472084	1.56053866735609	0.149391291747042	10.4459814833015	1.52865878334561e-25	2.17461620896397e-24
AT3G63130	ATRANGAP1	Encodes a RAN GTPase activating protein involved in nuclear import; cell plate formation and mitotic spindle formation. Associates with nuclear envelope membranes.	1925.75815482857	-1.45399356312502	0.139193188527428	-10.4458672044753	1.53050115624284e-25	2.17571242799227e-24
AT4G04620	ATG8B	Autophagy protein.	2369.86028047108	2.18795520051786	0.209485835470066	10.4444063991644	1.554246632669e-25	2.20792208839612e-24
AT2G40540	ATKT2	putative potassium transporter AtKT2p (AtKT2) mRNA;	1460.18066067765	-1.14579515698321	0.109708360730076	-10.4440094570577	1.56076179562701e-25	2.21562688470128e-24
AT3G05880	RARE-COLD-INDUCIBLE 2A	Induced by low temperatures; dehydration and salt stress and ABA. Encodes a small (54 amino acids), highly hydrophobic protein that bears two potential transmembrane domains.	1364.03598383061	1.34125245874173	0.128430056881727	10.4434467390832	1.57004430944091e-25	2.22724664442001e-24
AT3G14190	CMR1	Encodes a 193 amino acid protein of unknown function. Contains a DEN-box (aa 14?16); a KEN-box, and the D-box (aa 46?54)and a third, unknown domain (aa 81?97). Loss of function alleles are defective in meiosis and have reduced fertility. pans1 mutants show premature loss of cohesion of sister chromatids during meioisis I and meiosis II resulting in abnormal chromosome segregation and unbalanced t…	411.520323300509	-2.97581061454996	0.284960576727881	-10.4428852886259	1.57936044081082e-25	2.23889783159635e-24
AT5G13810	-	Glutaredoxin family protein;(source:Araport11)	1174.21823080527	2.09181849281879	0.200335818793574	10.441560103509	1.60156702036008e-25	2.26879347615559e-24
AT1G06570	4-HYDROXYPHENYLPYRUVATE DIOXYGENASE	Mutation of the PDS1 locus disrupts the activity of p-hydroxyphenylpyruvate dioxygenase (HPPDase); the first committed step in the synthesis of both plastoquinone and tocopherols in plants.	645.562958354213	2.31919914659123	0.222134789884947	10.4405039291344	1.61948705801667e-25	2.29257930807102e-24
AT3G57150	ATCBF5	Encodes a putative pseudouridine synthase (NAP57).	9263.043516175	-1.05630013812326	0.101205427017167	-10.4371886889434	1.67703735878469e-25	2.37239431242712e-24
AT2G26570	WEAK CHLOROPLAST MOVEMENT UNDER BLUE LIGHT 1	Encodes a coiled-coil protein WEB1 (weak chloroplast movement under blue light 1). WEB1; together with another coiled-coil protein WEB2/PMI2 (At1g66840), maintains the chloroplast photorelocation movement velocity.	609.837309096371	1.80033672573259	0.172605574135037	10.4303510170773	1.80221285463057e-25	2.54769644491648e-24
AT2G43080	AT-P4H-1	Encodes a prolyl-4 hydroxylase that can hydroxylate poly(L-proline);the collagen model peptide (Pro-Pro-Gly)10 and other proline rich peptides.	550.031336255499	1.22820331754846	0.117754638534794	10.4301905456196	1.80525913902202e-25	2.55022689785296e-24
AT1G07630	PLL5	Encodes a protein phosphatase 2C like gene; similar to POL. Involved in leaf development. Knockout mutants have abnormally shaped leaves.	1090.53779648599	1.45238879210945	0.139267517013251	10.4287692008701	1.83246475062903e-25	2.58685914031776e-24
AT5G13000	ATGSL12	encodes a gene similar to callose synthase; co-localizes with PLDLP5.	5512.39757919868	-1.03340158838737	0.0990945924106223	-10.4284357324487	1.8389062070137e-25	2.59414843657944e-24
AT1G36730	CPUORF19	Conserved peptide uORF; regulates translation of any downstream ORF in response to environmental signals heat stress and water limitation.	9516.77958059023	1.51224090646225	0.145069920946963	10.4242209314715	1.92228190076921e-25	2.70988351288992e-24
AT4G36180	MUL	LRR-RLK which regulates lateral root development.	2041.42279630341	-2.01784370309423	0.193686875647922	-10.4180714173024	2.0506927391165e-25	2.88689754535818e-24
AT2G32080	PUR ALPHA-1	similar to the conserved animal nuclear protein PUR alpha which was implicated in the control of gene transcription and DNA replication	1494.58695753153	1.28611962597143	0.123493867569064	10.4144412292551	2.13044950308582e-25	2.99502250087549e-24
AT4G39790	-	bZIP transcription factor; putative (DUF630 and DUF632);(source:Araport11)	89.825603742753	-3.56691082161896	0.342532715104	-10.4133434978202	2.15516696628011e-25	3.02767400799213e-24
AT4G24790	-	AAA-type ATPase family protein;(source:Araport11)	489.820635050727	-2.37063918329158	0.227688043038289	-10.4117860194043	2.19072487207855e-25	3.0754989559609e-24
AT4G18020	APRR2	Encodes pseudo-response regulator 2 (APRR2) that interacts with a calcium sensor (CML9).	650.043283363263	1.46766846334759	0.141113173930987	10.4006480930361	2.46252577888509e-25	3.45468371191205e-24
AT1G74250	-	DNAJ heat shock N-terminal domain-containing protein;(source:Araport11)	1896.37965660833	1.30119390533015	0.125115000985089	10.3999831761599	2.47976974087209e-25	3.47647277207896e-24
AT2G44580	-	zinc ion binding protein;(source:Araport11)	181.745183274388	-2.03376732813357	0.195596142006201	-10.397788562052	2.5375386102808e-25	3.555005782519e-24
AT1G62520	-	sulfated surface-like glycoprotein;(source:Araport11)	105.226276471518	-3.08337003279262	0.296695875214421	-10.3923589452138	2.68625735013107e-25	3.7607602901835e-24
AT1G02305	ATCATHB2	Encodes a capase involved in stress induced cell death.	1460.78990581567	1.54430640665763	0.148629988614237	10.3902746750914	2.74561265764885e-25	3.84120861132127e-24
AT2G45430	AHL22	Encodes a nuclear localized AT hook domain containing protein that can bind AT rich DNA in vitro. Overexpression of the gene results in delayed flowering. Is likely to act redundantly with AHL18; AHL27 and AHL29 in the regulation of flowering. It is also involved in both photo- and skotomorphogenesis.	751.367586367326	-1.53386641594887	0.147693067803495	-10.3855004081144	2.88651600357062e-25	4.03555612069447e-24
AT3G57480	SAP13	SAP1 is a protein of unknown function whose expression is responsive to abiotic stressors including metals; salt, and ABA. Over expression confers increased tolerance to a variety of abiotic stressors.	252.725644983345	1.97990441353016	0.190673817757587	10.3837246078919	2.94073398914704e-25	4.10852718373606e-24
AT1G12320	-	ankyrin repeat/KH domain protein (DUF1442);(source:Araport11)	387.318101330662	2.80101822417375	0.269761569794791	10.3833108114863	2.95351212432021e-25	4.12354168663689e-24
AT2G39660	BIK1	Encodes a plasma membrane-localized ser/thr protein kinase that is a crucial component of host response signaling required to activate the resistance responses to Botrytis and A. brassicicola infection. It is likely a negative regulator of salicylic acid accumulation and basal defense against virulent bacterial pathogens. Together with ER plays opposing roles in leaf morphogenesis and inflorescen…	1850.0267658752	1.8272826197143	0.176034239936411	10.3802681817718	3.04917427916028e-25	4.25417442384561e-24
AT3G44670	DANGEROUS MIX2H	One of a series of RPP1-like; tandemly duplicated Toll-Interleukin1-Receptor- related NLR receptors within the DANGEROUS MIX2 cluster. Interacts genetically with and is downstream of EDS1 in auto immune response.	1055.86535531108	1.08280487292491	0.10434340395801	10.3773198098909	3.14480033517063e-25	4.38457739038212e-24
AT2G17440	PIRL5	Encodes PIRL5; a member of the Plant Intracellular Ras-group-related LRRs (Leucine rich repeat proteins). PIRLs are a distinct, plant-specific class of intracellular LRRs that likely mediate protein interactions, possibly in the context of signal transduction. The mRNA is cell-to-cell mobile.	1959.61577738603	1.55215316852148	0.149588411944171	10.3761591446052	3.18325477784905e-25	4.43514564106628e-24
AT1G05000	ATPFA-DSP1	Encodes an atypical dual-specificity phosphatase.	163.765498348797	2.17653336216556	0.209835438159339	10.3725728182901	3.30504337400574e-25	4.60167218740168e-24
AT4G02800	MADA1	GRIP/coiled-coil protein;(source:Araport11)	620.738719994427	-3.32243824246537	0.32040560175172	-10.3694761399331	3.41391116443797e-25	4.74999291556483e-24
AT3G48450	NOI5	Member of the RIN4-like/NOI family; upregulated after spider mite feeding.	168.356083433444	3.23140201561899	0.311717451992824	10.3664456223432	3.52389173668117e-25	4.89965768867314e-24
AT1G01620	PIP1	a member of the plasma membrane intrinsic protein subfamily PIP1. localizes to the plasma membrane and exhibits water transport activity in Xenopus oocyte. expressed ubiquitously and protein level decreases slightly during leaf development. Involved redundantly with PIP1;1/2/4/5 in hydraulics and carbon fixation; regulates the expression of related genes that affect plant growth and development.	1605.65626861612	-2.57597843099971	0.24852117996221	-10.3652269452101	3.5691021562578e-25	4.95912209254164e-24
AT4G20780	CALMODULIN LIKE 42	Calcium sensor involved in trichome branching.	102.557152541187	3.13966057346949	0.302975122523064	10.3627669074727	3.66212297731427e-25	5.08489031733786e-24
AT2G25260	HPAT2	Hyp O-arabinosyltransferase-like protein;(source:Araport11)	96.8536905105253	2.78329606763656	0.268611306458841	10.3617978868028	3.69942033777404e-25	5.13316697585872e-24
AT1G52330	-	Late embryogenesis abundant (LEA) hydroxyproline-rich glycoprotein family;(source:Araport11)	153.599341731661	2.0249787670077	0.195591097317456	10.353123402754	4.05051627130154e-25	5.61649455651785e-24
AT5G18490	-	vacuolar sorting-associated protein (DUF946);(source:Araport11)	368.271886627465	1.99525142909836	0.192764422308136	10.3507245019982	4.15330824610021e-25	5.75509606797503e-24
AT3G53380	L-TYPE LECTIN RECEPTOR KINASE VIII.1	Concanavalin A-like lectin protein kinase family protein;(source:Araport11)	346.923741006996	-2.73140764240795	0.263894159934531	-10.3503906379951	4.16781760547143e-25	5.77126175928172e-24
AT4G20940	GHR1	Encodes a plasma-membrane localized LRR receptor-like protein involved in both ABA and H202 mediated signaling involved in stomatal movement. TAIR10 annotation for this gene has a low confidence score (2-star). See Comments field for structural annotation by the community.	695.339237342222	-2.35574877366581	0.227713373535458	-10.3452368084082	4.39827568826771e-25	6.08623016167924e-24
AT3G25070	ATRIN4	Encodes a member of the R protein complex and may represent a virulence target of type III pili effector proteins (virulence factors) from bacterial pathogens; which is Primeguarded Prime by R protein complex (RPM1 and RPS2 proteins). RIN4 physically interacts with RPS2 and RPM1 in vivo. Bacterial avirulence (Avr) effectors AvrB, AvrRpm1, and AvrRpt2 induce a mobility shift in RIN4 and expression…	672.284286158811	1.41814066878046	0.137117521666996	10.3425196979899	4.52481194587072e-25	6.25706284067954e-24
AT3G13910	-	hypothetical protein (DUF3511);(source:Araport11)	334.405178579637	1.78038313080267	0.172178171120722	10.3403533631122	4.6282774924792e-25	6.39578169484873e-24
AT3G50810	CASP-LIKE PROTEIN 5C2	Uncharacterized protein family (UPF0497);(source:Araport11)	110.051048487267	2.44536758980409	0.236539592026432	10.3380899952293	4.73888190988471e-25	6.54417025650745e-24
AT2G41905	-	transmembrane protein;(source:Araport11)	100.190786051711	3.71772830243057	0.359772953295775	10.3335402741466	4.96919875058474e-25	6.85756183799254e-24
AT1G17050	ATSPS2	Encodes one of the two paralogous solanesyl diphosphate synthases - SPS1 (At1g78510) and SPS2 (At1g17050) - that assemble the side-chain of plastoquinone-9 in plastids.	761.073210622985	1.60694394809222	0.155527423576732	10.332222518297	5.03795411948524e-25	6.94772205336619e-24
AT4G21850	ATMSRB9	methionine sulfoxide reductase B9;(source:Araport11)	468.711247249457	4.04959062844728	0.391951773519922	10.3318594328071	5.05706359342048e-25	6.96934086533848e-24
AT4G16260	-	Encodes a putative beta-1;3-endoglucanase that interacts with the 30C02 cyst nematode effector. May play a role in host defense.	621.743795887621	-3.80310800017312	0.368103719565403	-10.3316206765398	5.06966864805838e-25	6.98197242575205e-24
AT5G65750	E1-OGDH2	Encodes the E1 subunit of the 2-oxoglutarate dehydrogenase.	4664.38447019748	1.73570700488335	0.16801822313987	10.3304687577754	5.13092260109375e-25	7.06154093574259e-24
AT2G30840	-	encodes a protein whose sequence is similar to 2-oxoglutarate-dependent dioxygenase	191.177475384888	2.68028359079563	0.259568234274043	10.3259306682569	5.37945621492943e-25	7.39857460454386e-24
AT5G45350	GLYCINE AND PROLINE RICH PROTEIN 2	proline-rich family protein;(source:Araport11)	1202.39292091657	2.24297344773137	0.217229172005935	10.3253786175187	5.4104922853933e-25	7.43622162447421e-24
AT5G59050	-	G patch domain protein;(source:Araport11)	303.433610373571	1.67793014288802	0.162508510407306	10.3251832084517	5.42152056708166e-25	7.44633745005127e-24
AT1G76520	PILS3	Auxin transport facilitator which abundance is controlled by ER stress; resulting in protein turnover in a tissue-dependent manner. This process allows for the integration of environmental input with phytochrome auxin signaling, contributing to stress-induced growth adaptation.	3265.02730227313	1.89750880028272	0.183816527789408	10.322841058431	5.55545041765698e-25	7.62512802423506e-24
AT3G50870	ATGATA18	Encodes a GATA transcriptional regulator required to position the proembryo boundary in the early embryo. Regulates shoot apical meristem and flower development.	187.164246455931	-3.61967745197325	0.350689961106869	-10.3215884496625	5.62841780185756e-25	7.72005955254787e-24
AT3G46600	-	GRAS family transcription factor;(source:Araport11)	1521.94033617268	2.05166214795244	0.198797808510195	10.3203458998253	5.70173730438832e-25	7.8153455286349e-24
AT3G07320	-	O-Glycosyl hydrolases family 17 protein;(source:Araport11)	433.329290133114	-2.37452876106829	0.230173986776978	-10.3162342292356	5.95116890970808e-25	8.15173609089568e-24
AT5G46350	ARABIDOPSIS THALIANA WRKY DNA-BINDING PROTEIN 8	member of WRKY Transcription Factor; Group II-c Increased triacylglycerols (TAGs) after being transiently expressed in Nicotiana benthamiana. Activated by LEC2.	793.277413838869	7.32601930551613	0.710253350438028	10.3146564546271	6.04972797173331e-25	8.28115157290534e-24
AT2G34770	ARABIDOPSIS FATTY ACID HYDROXYLASE 1	encodes a fatty acid hydroxylase; required for the AtBI-1-mediated suppression of programmed cell death.	897.074915749082	1.67529659938622	0.162425780552055	10.3142284044577	6.07674481749304e-25	8.31252828808011e-24
AT2G33480	ANAC041	NAC domain containing protein 41;(source:Araport11)	448.261583977811	3.14860680700907	0.305352292047055	10.3113907739192	6.25889288134286e-25	8.55592764250909e-24
AT1G55850	ATCSLE1	encodes a protein similar to cellulose synthase The mRNA is cell-to-cell mobile.	9066.31969422117	2.01466394015773	0.19540119566828	10.310397197251	6.32394110276951e-25	8.63903125075512e-24
AT1G22640	ARABIDOPSIS THALIANA MYB DOMAIN PROTEIN 3	MYB-type transcription factor (MYB3) that represses phenylpropanoid biosynthesis gene expression	171.207427371501	2.88045467046542	0.279550783971977	10.3038690485453	6.76830758141349e-25	9.23985500354363e-24
AT4G30790	ATG11	Encodes autophagy-related 2 (ATG11)	2626.68358937802	2.17861719056766	0.211482420165956	10.301646769779	6.92652663401208e-25	9.44346373967582e-24
AT2G40180	ATHPP2C5	Encodes PP2C5; a member of the PP2C family phosphatases. PP2C5 acts as a MAPK phosphatase that positively regulates seed germination, stomatal closure and ABA-inducible gene expression.	167.50551499772	4.02226264630064	0.39044863285402	10.3016435655045	6.92675739328931e-25	9.44346373967582e-24
AT5G49640	-	hypothetical protein;(source:Araport11)	915.920126908845	1.91570949313044	0.185994824203392	10.299800015056	7.0607935325765e-25	9.61973883968476e-24
AT3G21610	-	Acid phosphatase/vanadium-dependent haloperoxidase-related protein;(source:Araport11)	619.328222047772	1.28359182027347	0.124643067556043	10.2981404858022	7.1836464565034e-25	9.78055151354923e-24
AT5G15020	SIN3-LIKE 2	Encodes a homolog of the transcriptional repressor SIN3 (AT1G24190).	2289.71304892026	1.04830413054808	0.101796550709631	10.298031939592	7.19175539446798e-25	9.7850291225e-24
AT2G31800	-	Integrin-linked protein kinase family;(source:Araport11)	521.694862191022	2.01291343494053	0.195467501464432	10.297944261117	7.19831203068284e-25	9.78739010200011e-24
AT1G79680	ATWAKL10	Encodes a twin-domain; kinase-GC signaling molecule that may function in biotic stress responses that is critically dependent on the second messenger cGMP.	99.1062225123748	6.90643359944129	0.670842041475088	10.29517110206	7.40877436497966e-25	1.00668085414382e-23
AT5G41740	-	Disease resistance protein (TIR-NBS-LRR class) family;(source:Araport11)	1182.82918474805	6.82177094516326	0.66262625324628	10.2950508099289	7.41804034072172e-25	1.00726567837225e-23
AT5G06960	OBF5	Encodes a basic leucine zipper (B-ZIP) containing protein that interacts with NPR1 to promote expression of salicylic acid induced genes. Binds the ocs-element.	797.837379967979	1.71728860062671	0.166812600204055	10.2947175364811	7.44377205955277e-25	1.01008404284038e-23
AT3G01540	ARABIDOPSIS THALIANA DEAD BOX RNA HELICASE 1	RNA HELICASE DRH1	10200.7537366242	1.04141348120494	0.101195379798118	10.2911168798668	7.72747751083601e-25	1.04788105190361e-23
AT5G64300	ARABIDOPSIS THALIANA GTP CYCLOHYDROLASE II	encodes GTP cyclohydrolase II that can functionally complement E. coli mutant deficient in this gene. It also has 3;4-dihydroxy-2-butanone-4-phosphate synthase activity which makes it a bifunctional enzyme involved in the formation of the pyrimidine and of the carbohydrate from GTP and ribulose-5-phosphate, respectively The mRNA is cell-to-cell mobile.	1891.2927635983	1.42864455680793	0.138842350496366	10.2896886411134	7.84295694386765e-25	1.06283061388861e-23
AT1G25550	HHO3	Member of HHO/HRS GARP type transcriptional repressor family. Involved in Pi uptake and Pi starvation signaling. Transcriptional repressors that functions with other NIGT genes as an important hub in the nutrient signaling network associated with the acquisition and use of nitrogen and phosphorus.	3445.94076621476	2.45409566896834	0.238531367951956	10.2883561606146	7.95223493239632e-25	1.07692040778949e-23
AT4G24240	ATWRKY7	Encodes a Ca-dependent calmodulin binding protein. Sequence similarity to the WRKY transcription factor gene family.	649.020212501717	-1.25136767008559	0.121666971238623	-10.2851879794994	8.21815549861194e-25	1.11219037747882e-23
AT3G56090	ATFER3	Encodes FERRITIN 3; AtFER3. Ferritins are a class of 24-mer multi-meric proteins found in all kingdoms of life. Function as the main iron store in mammals. Evidence suggests that Arabidopsis ferritins are essential to protect cells against oxidative damage, but they do not constitute the major iron pool.	681.769638973247	-1.91262531655988	0.185992665074927	-10.2833373337028	8.37754587412776e-25	1.13300587105126e-23
AT3G17609	HY5-HOMOLOG	Encodes a homolog of HY5 (HYH). Involved in phyB signaling pathway.	438.043159390829	2.06721198773227	0.201109294269312	10.2790474962534	8.75889159197565e-25	1.18379160663852e-23
[truncated: 6,136 more rows]

## Sheet: scr-6 vs WT DEG
gene_id	gene_name	gene_description	baseMean	log2FoldChange	lfcSE	stat	pvalue	padj
[truncated: 6,078 more rows]

## Sheet: wox57 Down and scr-6 Down
gene_id	gene_name	gene_description
[truncated: 1,486 more rows]

[truncated: 1 more sheets: wox57 UP and scr-6 UP]
